# Supplementary material for: Transcriptome and Secretome Analysis of Intra-Mammalian Life-Stages of Calicophoron daubneyi Reveals Adaptation to a Unique Host Environment
Source: Mol Cell Proteomics. 2021 Feb 11;20:100055. doi: 10.1074/mcp.RA120.002175 (PMC7973311; doi:10.1074/mcp.RA120.002175)
Supplement: Table S1 [file mmc2.xlsx]

## Sheet: Sheet1
Supplementary Table S1 - The top 10% differentially expressed transcripts across the 4 intra-mamalian life-cycle stages of C. daubneyi.
		Mean TPM values
Contig ID	Transcript name	NEJ	Imm	NM	Adult
Cdaub_07718	Acid protease (Fragment)	0.0192081	0.103645	24.2333	2.84572
Cdaub_15644	Aspartic protease	0.0134982	0.624752	20.2096	372.361
Cdaub_14776	Aspartic protease	0.013947	0.0227757	5.34744	9.96254
Cdaub_15190	Aspartic protease 2	0.0101209	0.111533	23.384	35.0595
Cdaub_08818	Aspartic protease 2	0.0682571	0.554875	39.0885	60.509
Cdaub_15261	Aspartic proteinase	0.0101817	0.0330904	1.52101	5.68345
Cdaub_14485	Calumenin-B	0.0128601	0.0344051	10.1532	7.9808
Cdaub_12992	Cathepsin B	0.0206744	1.16743	23.1312	54.6874
Cdaub_14915	Cathepsin B	0.117651	3.88488	1228.56	1411.83
Cdaub_00507	Cathepsin B (EC 3.4.22.1)	0.0741543	0.192014	268.584	185.372
Cdaub_05496	Cathepsin B (EC 3.4.22.1)	0.0312467	0.0968688	99.3693	42.3988
Cdaub_15139	Cathepsin B (EC 3.4.22.1)	0.0125619	0.0341755	7.22457	24.5202
Cdaub_05042	Cathepsin B (EC 3.4.22.1)	0.0263971	0.347245	8.62761	8.3293
Cdaub_00856	Cathepsin B (EC 3.4.22.1)	0.406493	0.0260026	7.25083	27.3224
Cdaub_09653	Cathepsin B (EC 3.4.22.1)	0.410185	1.17065	49.4257	154.602
Cdaub_09466	Cathepsin B1 (Fragment)	0.0110635	0.0359561	45.0946	56.6368
Cdaub_14596	Cathepsin B1 (Fragment)	0.0975184	0.0773771	74.4362	185.999
Cdaub_14968	Cathepsin B1 (Fragment)	0.0128969	0.0615957	20.2253	38.5799
Cdaub_09440	Cathepsin D	0.0100161	0.0210406	86.8035	0.268868
Cdaub_08671	Cathepsin D	0.0221977	0.590185	49.1189	74.5561
Cdaub_09051	Cathepsin D	0.0127632	0.267267	32.1037	9.71836
Cdaub_15086	Cathepsin D	0.0107902	0.190952	15.9401	12.1804
Cdaub_14673	Cathepsin D	0.0641316	1.03452	23.0762	277.783
Cdaub_08717	Cathepsin D	0.0637884	7.25725	294.556	267.641
Cdaub_08765	Cathepsin D2	0.0168051	1.92454	35.0908	61.8074
Cdaub_09596	Cathepsin D2	0.00975628	3.61978	380.018	553.378
Cdaub_05598	CD59-like protein	0.0199143	0.0418337	6.79699	1.13917
Cdaub_09407	Cysteine PRotease related protein (EC 3.4.22.-)	0.0335796	0.341906	34.9959	46.0649
Cdaub_14192	Eukaryotic aspartyl protease (Fragment)	0.0304329	0.886233	132.403	141.552
Cdaub_00340	Eukaryotic aspartyl protease (Fragment)	0.0254304	0.410142	198.922	18.1368
Cdaub_05500	Eukaryotic aspartyl protease (Fragment)	0.0368284	2.45212	445.338	102.68
Cdaub_05567	Expressed conserved protein	0.15906	0.168067	362.374	73.4315
Cdaub_08065	Expressed conserved protein	0.0249847	0.907315	105.536	12.3544
Cdaub_08193	Expressed conserved protein	0.0371424	2.10038	494.355	73.5377
Cdaub_09273	Fas apoptotic inhibitory molecule 2	0.0131345	0.0275916	3.26084	13.9146
Cdaub_09695	Fatty acid binding protein 7, brain	0.0328057	0.0535723	11.2367	1.50852
Cdaub_11585	Ferritin (EC 1.16.3.1)	0.0174282	0.0632073	748.014	6301.25
Cdaub_12211	Ferritin (EC 1.16.3.1)	0.0170336	0.0723352	179.291	1561.16
Cdaub_00797	Ferritin (EC 1.16.3.1)	0.0464087	0.108968	44.552	549.839
Cdaub_10439	Ferritin (EC 1.16.3.1)	0.962129	1.9656	1035.05	8760.53
Cdaub_10641	Ferritin (EC 1.16.3.1)	0.545593	1.30243	574.815	3114.71
Cdaub_10291	#N/A	0.178946	0.223834	68.7607	696.087
Cdaub_15336	Ferritin (EC 1.16.3.1)	0.0373692	0.0562396	12.2978	194.252
Cdaub_13349	Ferritin (EC 1.16.3.1)	0.0398244	0.0968687	10.1954	210.829
Cdaub_11412	Ferritin (EC 1.16.3.1)	0.0920927	0.205393	4.8246	59.0838
Cdaub_11009	Ferritin (EC 1.16.3.1)	1.53186	3.50808	1331.79	10299.7
Cdaub_13508	Ferritin (EC 1.16.3.1)	2.16909	0.48146	268.888	2076.84
Cdaub_07083	Glucose-dependent insulinotropic receptor	0.635173	10.3158	405.305	174.363
Cdaub_10461	Glutathione peroxidase	0.0150297	0.0545085	1.69681	9.65787
Cdaub_05833	Hexosyltransferase (EC 2.4.1.-)	0.0199436	0.0418953	5.55785	6.10148
Cdaub_10320	Histone H2B	0.0256958	0.0539789	1.98799	18.5964
Cdaub_07835	Inactive aspartic protease Lma-p54	0.0510981	0.252298	16.5672	4.93929
Cdaub_09647	Legumain (Fragment)	0.215999	2.11677	82.7444	98.6386
Cdaub_09604	Legumain-1	0.0105465	0.671016	50.3463	20.3637
Cdaub_15107	LIM domain protein	0.0499957	1.49465	73.8065	50.8207
Cdaub_14408	Lysosomal aspartic protease	0.0106796	0.0351915	21.5953	47.447
Cdaub_14773	Lysosomal aspartic protease	0.0104893	0.0375674	9.31509	14.5214
Cdaub_08681	Mitogen-activated protein kinase (EC 2.7.11.24)	0.011332	0.0481225	26.2583	13.4843
Cdaub_11166	Myoglobin	0.0636378	0.225442	63.0013	268.5
Cdaub_11582	Myoglobin	0.0472811	0.0603809	20.729	157.94
Cdaub_13068	Myoglobin	0.0645243	0.537347	77.0844	250.503
Cdaub_04786	Nose resistant to fluoxetine protein 6	0.0303626	0.0637822	12.7195	10.9646
Cdaub_00208	Papain family cysteine protease	0.0136098	0.154521	91.0865	19.6109
Cdaub_13038	Papain family cysteine protease	0.0135961	0.297806	36.3514	18.1076
Cdaub_15358	Papain family cysteine protease	0.0247308	1.9924	67.1003	86.4352
Cdaub_15204	Papain family cysteine protease	0.0260538	0.0622978	4.62628	58.477
Cdaub_07967	Papain family cysteine protease	0.135903	0.073888	61.6528	5.97332
Cdaub_12274	Papain family cysteine protease	0.0217363	0.0456611	2.65425	7.00882
Cdaub_09242	Papain family cysteine protease	0.0464311	7.15263	288.904	257.734
Cdaub_05345	Papain family cysteine protease	0.0621094	2.9936	212.086	265.271
Cdaub_00187	Peptidase C1A domain containing protein	0.205574	2.00773	852.109	690.909
Cdaub_15697	Peptidase C1A domain containing protein	1.68513	8.38902	800.652	477.512
Cdaub_06360	Peptidoglycan-recognition protein	0.0265524	0.507843	26.6262	25.1524
Cdaub_07702	Peptidoglycan-recognition protein	0.0955044	0.166414	149.312	13.4028
Cdaub_09608	Poly(U)-specific endoribonuclease	0.0521564	0.0626565	41.2247	41.7987
Cdaub_11084	Poly(U)-specific endoribonuclease	0.0353042	0.0771963	17.7608	53.9006
Cdaub_10350	Putative Cys-rich domain protein (Fragment)	0.0962651	0.711351	123.141	99.9759
Cdaub_09766	Putative PEP4-aspartyl protease	0.0317881	0.0864816	12.0744	34.6701
Cdaub_13185	Putative Pro-resilin (Fragment)	0.12407	2.35357	1016.4	8919.37
Cdaub_11356	Putative tumor protein d52	0.196462	1.06747	221.27	278.009
Cdaub_15000	Retinochrome	0.0194962	0.0248011	0.550612	5.50435
Cdaub_14204	Retinochrome	0.0254714	0.0224699	3.42204	24.2312
Cdaub_14579	Retinochrome	0.0955829	0.0428012	4.30486	58.0438
Cdaub_14566	Retinochrome	0.0146466	0.0420104	2.95144	38.4749
Cdaub_00435	SJCHGC01866 protein	0.0251705	0.273912	112.524	34.3962
Cdaub_00338	SJCHGC01866 protein	0.0295671	6.32976	347.206	239.61
Cdaub_14262	SJCHGC06413 protein	0.0129708	0.0452499	3.08243	31.6913
Cdaub_11086	Sulfated glycoprotein 1	0.297105	3.49228	57.6831	117.72
Cdaub_10221	Tetraspanin	0.0307775	0.655176	22.8496	24.4368
Cdaub_09707	Tetraspanin	0.0157462	0.0706633	6.46271	40.4696
Cdaub_11204	Tetraspanin	0.0160067	0.164167	4.06563	5.90286
Cdaub_07893	Tryptophan-rich antigen	0.0188866	0.422688	64.0105	4.80278
Cdaub_00318	Uncharacterized protein	0.0183492	0.104264	149.862	0.399332
Cdaub_00436	Uncharacterized protein	0.0134743	0.0366579	20.1777	1.44755
Cdaub_05208	Uncharacterized protein	0.0151983	0.0319269	8.93967	1.01202
Cdaub_15194	Uncharacterized protein	0.00981997	0.0206287	0.78886	12.0003
Cdaub_09481	Uncharacterized protein	0.00948963	0.0199347	2.84783	0.564459
Cdaub_11120	Uncharacterized protein	0.0144522	0.0303595	0.510439	5.43579
Cdaub_12717	Uncharacterized protein	0.0148321	0.0311576	4.36124	1.24146
Cdaub_04925	Uncharacterized protein	0.0131218	0.0432392	4.45939	0.500259
Cdaub_08625	Uncharacterized protein	0.0102979	0.0280161	3.18101	0.580481
Cdaub_15677	Uncharacterized protein	0.0315835	0.197433	425.529	566.758
Cdaub_04704	Uncharacterized protein	0.277389	0.291389	333.031	693.779
Cdaub_09605	Uncharacterized protein	0.0122218	0.0367489	50.9172	56.6314
Cdaub_00660	Uncharacterized protein	0.131554	0.365164	331.968	933.278
Cdaub_05991	Uncharacterized protein	0.195524	0.295007	138.006	1695.36
Cdaub_11323	Uncharacterized protein	0.0895612	0.141123	109.829	510.789
Cdaub_08770	Uncharacterized protein	0.0156289	0.026089	12.8368	46.0262
Cdaub_11675	Uncharacterized protein	0.0371006	0.28547	269.88	453.82
Cdaub_12318	Uncharacterized protein	0.0508184	0.0965607	19.0671	535.739
Cdaub_13882	Uncharacterized protein	1.46801	1.01185	445.256	3575.76
Cdaub_14497	Uncharacterized protein	0.0473652	0.113445	144.005	109.231
Cdaub_15089	Uncharacterized protein	0.124312	0.143104	38.4532	1140.35
Cdaub_15140	Uncharacterized protein	0.15933	0.799498	50.0419	1554.37
Cdaub_05257	Uncharacterized protein	0.0167388	0.0544009	46.2608	14.7784
Cdaub_05909	Uncharacterized protein	0.0244435	0.0734978	51.7492	32.8784
Cdaub_06407	Uncharacterized protein	0.0205178	0.166446	35.3211	30.7218
Cdaub_07546	Uncharacterized protein	0.138149	0.660034	470.416	173.094
Cdaub_08159	Uncharacterized protein	0.0260706	0.0510981	39.651	23.9524
Cdaub_08832	Uncharacterized protein	0.0359303	0.15258	68.1069	63.9516
Cdaub_09645	Uncharacterized protein	0.0124924	0.0339864	20.4511	7.22069
Cdaub_10014	Uncharacterized protein	0.283069	0.601963	148.355	293.44
Cdaub_10267	Uncharacterized protein	0.0923817	0.0547282	16.9748	129.7
Cdaub_10759	Uncharacterized protein	0.025843	0.0863274	23.2514	35.3434
Cdaub_14287	Uncharacterized protein	0.011755	0.104316	17.3049	14.8273
Cdaub_15017	Uncharacterized protein	0.0130583	0.70183	357.258	25.7716
Cdaub_15743	Uncharacterized protein	0.364142	0.234716	92.8794	968.37
Cdaub_00819	Uncharacterized protein	0.0207377	0.623199	16.4455	15.9735
Cdaub_10453	Uncharacterized protein	0.0143147	0.0921849	52.5577	12.0267
Cdaub_15275	Uncharacterized protein	0.0208394	0.304914	28.3029	134.811
Cdaub_12243	Uncharacterized protein	0.0164142	0.0972591	11.9982	10.3506
Cdaub_14289	Uncharacterized protein	0.0361095	0.364455	20.1918	21.4875
Cdaub_08576	Uncharacterized protein	0.0120264	0.0252637	10.6296	5.7139
Cdaub_09997	Uncharacterized protein	0.150682	0.0925785	24.1911	133.669
Cdaub_14073	Uncharacterized protein	0.14102	0.152659	88.2238	43.6017
Cdaub_00306	Uncharacterized protein	0.0159127	0.0432916	14.2266	4.67546
Cdaub_00437	Uncharacterized protein	0.282028	1.13955	132.829	711.731
Cdaub_00503	Uncharacterized protein	0.0531194	0.251788	16.986	44.4688
Cdaub_09280	Uncharacterized protein	0.0113131	0.0405176	4.07214	31.2473
Cdaub_12360	Uncharacterized protein	0.0955684	0.0527056	32.2667	38.1224
Cdaub_11422	Uncharacterized protein	0.0343698	0.152757	12.2549	12.2133
Cdaub_13797	Uncharacterized protein	0.0371006	0.26415	13.5327	17.8053
Cdaub_15376	Uncharacterized protein	0.0340734	0.036261	5.3496	27.9061
Cdaub_00410	Uncharacterized protein	0.0239677	0.0503485	12.621	2.28466
Cdaub_00471	Uncharacterized protein	0.0149467	0.0313983	20.1879	2.39495
Cdaub_06120	Uncharacterized protein	0.020706	0.0622597	16.7822	2.33164
Cdaub_07851	Uncharacterized protein	0.0219122	0.360825	24.7956	5.35342
Cdaub_09894	Uncharacterized protein	0.0143451	0.0513767	2.13427	36.4136
Cdaub_13163	Uncharacterized protein	0.0341101	0.0927991	4.53383	78.7265
Cdaub_09327	Uncharacterized protein	0.0670181	0.029463	21.5543	4.6472
Cdaub_11275	Uncharacterized protein	1.29925	1.54476	258.563	392.161
Cdaub_04779	Uncharacterized protein	0.0339392	0.0712955	5.47741	9.5172
Cdaub_06609	Uncharacterized protein	0.0389137	0.119776	15.3852	6.94852
Cdaub_07589	Uncharacterized protein	0.0453621	0.0652768	23.5765	3.82872
Cdaub_07952	Uncharacterized protein	0.0803645	0.104366	6.18576	40.7064
Cdaub_09370	Uncharacterized protein	0.073197	0.0512738	20.9712	4.22211
Cdaub_00515	Uncharacterized protein	0.268648	1.90932	113.656	78.322
Cdaub_05211	Uncharacterized protein	0.019973	0.122299	9.41278	4.13719
Cdaub_14106	Uncharacterized protein	0.776705	2.45477	1090.13	3645.9
Cdaub_06014	Uncharacterized protein	0.751012	2.20832	455.191	538.213
Cdaub_06042	Uncharacterized protein	0.118318	7.11101	982.074	650.684
Cdaub_07227	Uncharacterized protein	0.329775	10.8155	590.853	209.278
Cdaub_11227	Uncharacterized protein	0.113325	3.69264	459.513	303.31
Cdaub_09851	Uncharacterized protein	0.332927	2.93841	233.902	243.442
Cdaub_13551	Uncharacterized protein	2.1743	0.117245	62.0326	230.618
Cdaub_13741	Uncharacterized protein	3.80392	5.49278	6713.75	10515.6
Cdaub_14762	Uncharacterized protein (EC 3.4.23.-)	0.0166938	0.214092	49.505	197.167
Cdaub_05237	Uncharacterized protein (Fragment)	0.0224946	0.0815816	41.3626	0.494359
Cdaub_04916	Uncharacterized protein (Fragment)	0.0300065	0.0598072	55.013	33.3568
Cdaub_05024	Uncharacterized protein (Fragment)	0.0264487	0.252302	17.6233	18.9612
Cdaub_00380	Uncharacterized protein (Fragment)	0.0302271	0.0634976	52.9857	14.1423
Cdaub_00414	Uncharacterized protein (Fragment)	0.172088	0.20033	67.8587	22.3466
Cdaub_05457	Uncharacterized protein (Fragment)	0.0147835	0.0310556	6.85717	3.58141
Cdaub_11135	Uncharacterized protein (Fragment)	0.0165749	0.0443434	3.01819	6.48741
Cdaub_10726	Uncharacterized protein (Fragment)	0.277059	37.1229	1140.88	1015.58
Cdaub_07063	uncharacterized protein LOC106572711	0.0653161	0.787495	149.904	56.6861
Cdaub_08173	Uncharacterized protein Smp_205580	0.0237574	0.241658	223.641	60.1084
Cdaub_07345	Uncharacterized protein Smp_205580	0.144715	1.43906	373.744	30.2186
Cdaub_00726	Uncharacterized protein Smp_205580	0.073991	2.211	350.278	505.599
Cdaub_15109	Uracil phosphoribosyltransferase-like protein (Fragment)	0.00950963	0.0340587	21.5187	44.1721
Cdaub_11253	Vitelline B protein	0.307011	0.378696	517.951	1574.25
Cdaub_11689	Vitelline B protein	0.0226829	0.11688	44.1942	447.338
Cdaub_12686	Vitelline B protein	0.0210524	0.0647992	7.96714	20.7558
Cdaub_12492	Vitelline B protein	1.36194	3.85746	750.69	12895.4
Cdaub_10072	Vitelline B protein	3.25317	3.66701	3900.35	6671.87
Cdaub_12059	Vitelline B protein	3.20347	13.3699	3507.89	34470.8
Cdaub_12815	Vitelline B protein	4.87625	7.25258	5152.82	18871.9
Cdaub_14740	Vitelline protein (Fragment)	1.14506	2.88889	1047.05	8852.56
Cdaub_14684	Vitelline protein B1	0.143948	1.34548	8.44335	112.148
Cdaub_10930	Vitelline protein B1	3.45272	7.26917	3751.9	18415.2
Cdaub_13744	Vitelline protein BI	0.441416	2.70613	243.465	5292.26
Cdaub_07110	#N/A	0.0694017	0.208783	430.611	1.18507
Cdaub_08008	#N/A	0.0202898	0.199964	128.542	1.05009
Cdaub_02517	#N/A	0.0151473	0.0405241	17.7195	1.51946
Cdaub_04735	#N/A	0.0147835	0.073532	29.8949	0.95906
Cdaub_12821	#N/A	0.0195689	0.0523534	10.5597	0.883617
Cdaub_15611	#N/A	0.0126204	0.041587	1.29586	25.4054
Cdaub_18022	#N/A	0.0142394	0.0428158	0.935936	11.0372
Cdaub_09043	#N/A	0.012333	0.0447287	18.685	0.31234
Cdaub_06166	#N/A	0.0184492	0.038756	1.2714	8.71922
Cdaub_07144	#N/A	0.0172067	0.036146	5.52333	0.9261
Cdaub_10974	#N/A	0.0217363	0.0456611	1.49286	6.76151
Cdaub_13190	#N/A	0.0142096	0.0298498	1.80018	6.79733
Cdaub_05837	#N/A	0.0337699	0.0709399	9.1477	0.506752
Cdaub_06699	#N/A	0.0261274	0.0406966	12.9882	0.592084
Cdaub_08449	#N/A	0.0228745	0.0480522	7.80094	0.351224
Cdaub_08477	#N/A	0.0198559	0.041711	6.66935	0.290094
Cdaub_11780	#N/A	0.014561	0.0437825	0.574644	4.94345
Cdaub_14557	#N/A	0.0127033	0.0381968	0.731478	3.70981
Cdaub_07253	#N/A	0.482644	1.20249	4197.53	1994.66
Cdaub_07297	#N/A	0.134743	0.379911	973.367	489.162
Cdaub_05227	#N/A	0.0222968	0.0632142	71.5089	80.5364
Cdaub_09637	#N/A	0.0255397	0.130153	144.561	228.041
Cdaub_10322	#N/A	0.0493226	0.105391	119.888	139.744
Cdaub_13335	#N/A	0.0458408	0.184715	184.217	227.566
Cdaub_13401	#N/A	0.0863505	0.186658	299.692	298.944
Cdaub_00499	#N/A	0.069172	0.0695195	37.5737	170.228
Cdaub_00614	#N/A	0.0736138	0.107723	240.659	75.1045
Cdaub_00842	#N/A	0.0117244	0.0487283	7.96524	138.356
Cdaub_08591	#N/A	0.0210275	0.181801	161.027	682.086
Cdaub_08653	#N/A	0.21047	0.943085	2400.99	237.983
Cdaub_09257	#N/A	0.0121016	0.0254217	70.8175	7.23097
Cdaub_10900	#N/A	0.0232276	0.0975879	25.9284	205.551
Cdaub_12292	#N/A	0.590883	0.814085	830.43	2313.99
Cdaub_12663	#N/A	1.15799	1.0586	945.499	5173.38
Cdaub_12679	#N/A	0.0591069	0.082983	34.5298	264.475
Cdaub_12782	#N/A	0.0521243	0.160578	39.821	463.071
Cdaub_14136	#N/A	0.049995	0.456899	1407.89	459.105
Cdaub_14179	#N/A	0.0123556	0.0350298	25.1222	97.7936
Cdaub_14761	#N/A	0.0978448	0.3789	164.285	1672.79
Cdaub_00566	#N/A	0.0170621	0.469943	530.058	112.428
Cdaub_00391	#N/A	0.210224	1.256	1319.96	351.834
Cdaub_00523	#N/A	0.0378691	0.184191	248.45	126.246
Cdaub_00673	#N/A	0.0407137	0.123967	128.266	118.761
Cdaub_00703	#N/A	0.448201	0.583433	196.038	3111.9
Cdaub_05441	#N/A	0.0337699	0.509444	554.115	312.413
Cdaub_05868	#N/A	0.0294253	0.0753764	82.8756	56.6978
Cdaub_06528	#N/A	0.0149138	0.0398993	42.4635	14.7846
Cdaub_07055	#N/A	0.0218767	0.0991649	44.344	152.333
Cdaub_07800	#N/A	0.0238955	0.202948	262.916	54.7705
Cdaub_10524	#N/A	0.0164142	0.122342	75.6274	172.852
Cdaub_11371	#N/A	0.384505	0.853231	116.663	2289.6
Cdaub_11373	#N/A	0.0248017	0.0521005	8.20456	192.215
Cdaub_12476	#N/A	0.0930722	0.711284	106.944	1293.97
Cdaub_13041	#N/A	0.462177	0.776081	738.836	1065.22
Cdaub_13128	#N/A	0.018693	0.0291166	15.0825	33.5826
Cdaub_13470	#N/A	0.104357	0.0511635	29.2452	282.141
Cdaub_14215	#N/A	0.0566519	0.0649103	20.3105	320.249
Cdaub_14677	#N/A	0.175	0.421279	58.8848	1285.48
Cdaub_14909	#N/A	0.0237909	0.0208708	9.04617	47.2612
Cdaub_09617	#N/A	0.0122661	0.0257671	46.3985	5.0814
Cdaub_10941	#N/A	0.05461	0.165835	15.44	344.042
Cdaub_10955	#N/A	0.0238831	0.106149	10.4418	165.076
Cdaub_11600	#N/A	0.0188603	0.0909303	9.02399	106.687
Cdaub_15532	#N/A	0.020538	0.0666968	6.57231	94.2951
Cdaub_00215	#N/A	0.0259918	0.582802	190.079	24.3252
Cdaub_00227	#N/A	0.0772875	0.349553	243.29	296.702
Cdaub_00592	#N/A	0.029122	0.951666	98.0874	175.644
Cdaub_00628	#N/A	0.150369	1.16372	159.74	272.043
Cdaub_00642	#N/A	0.194967	1.80752	643.375	392.858
Cdaub_00659	#N/A	0.126263	0.305885	234.099	307.176
Cdaub_04808	#N/A	0.0299094	0.0920613	76.3204	84.4229
Cdaub_05357	#N/A	0.0309879	0.121256	27.1572	19.7714
Cdaub_05797	#N/A	0.022383	0.0608947	47.4909	12.4658
Cdaub_06136	#N/A	0.202501	1.52947	598.834	546.892
Cdaub_06285	#N/A	0.0622746	0.107723	69.0744	64.746
Cdaub_06494	#N/A	0.0171414	0.380937	59.8195	36.668
Cdaub_06978	#N/A	0.0349915	0.210428	71.9814	81.7366
Cdaub_07021	#N/A	0.0232213	0.132204	109.64	37.7324
Cdaub_07023	#N/A	0.0751868	1.56665	380.418	163.535
Cdaub_07073	#N/A	0.0609693	0.6647	186.411	97.2329
Cdaub_07427	#N/A	0.0819127	1.17711	425.514	386.988
Cdaub_07766	#N/A	0.0249387	0.375958	89.5258	62.5479
Cdaub_07883	#N/A	0.0349915	0.136995	58.8986	100.806
Cdaub_08353	#N/A	0.0639576	0.110634	76.44	45.0238
Cdaub_09168	#N/A	0.0973001	0.239748	205.835	239.894
Cdaub_09641	#N/A	0.146088	0.649036	410.824	146.639
Cdaub_09801	#N/A	0.0691979	0.287048	214.613	112.261
Cdaub_10332	#N/A	0.169656	0.77998	231.631	195.141
Cdaub_10920	#N/A	0.0255023	0.0535723	22.3324	32.3932
Cdaub_11041	#N/A	0.0156011	0.093147	93.3221	52.6849
Cdaub_11087	#N/A	0.21749	1.42624	212.554	420.461
Cdaub_11508	#N/A	0.0171631	0.0827479	17.1237	43.2199
Cdaub_11640	#N/A	0.0337699	0.310875	77.8378	78.2741
Cdaub_11843	#N/A	0.0279733	0.103438	40.0525	51.9709
Cdaub_12471	#N/A	0.0349013	0.0949517	46.5674	29.2454
Cdaub_12582	#N/A	0.0441459	0.330134	90.5043	143.845
Cdaub_12587	#N/A	0.0272469	1.62707	18.1256	247.294
Cdaub_12641	#N/A	0.0385804	0.104961	66.3764	29.9655
Cdaub_13199	#N/A	0.0698425	0.0374301	7.53677	91.0421
Cdaub_00415	#N/A	0.0184241	0.869891	71.5212	49.1266
Cdaub_00816	#N/A	0.0298276	0.927629	37.9666	100.995
Cdaub_07369	#N/A	0.0494223	0.509323	377.092	38.8896
Cdaub_07565	#N/A	0.0397713	0.401136	44.9773	26.2868
Cdaub_08200	#N/A	0.0212252	0.738406	41.5457	19.6725
Cdaub_08496	#N/A	0.0624042	0.601471	327.841	43.3685
Cdaub_08755	#N/A	0.0118579	0.480926	12.5392	10.0839
Cdaub_09101	#N/A	0.010756	0.312253	13.7484	9.19342
Cdaub_11131	#N/A	0.0405441	0.706204	36.0918	47.811
Cdaub_13667	#N/A	0.0661424	1.60717	140.833	193.395
Cdaub_14488	#N/A	0.0264633	0.90626	23.4423	30.2532
Cdaub_14605	#N/A	0.123325	1.66216	178.031	340.805
Cdaub_15455	#N/A	0.0106126	1.07803	80.0364	29.6695
Cdaub_00365	#N/A	0.0837392	1.26307	47.5443	91.0504
Cdaub_09056	#N/A	0.0277834	0.306902	37.1494	18.1643
Cdaub_11514	#N/A	0.0248472	0.190818	19.9573	23.7953
Cdaub_13289	#N/A	0.0182503	0.11753	14.0327	10.5147
Cdaub_00290	#N/A	0.117747	0.136255	48.4554	133.716
Cdaub_04732	#N/A	0.153883	0.281863	62.9222	160.008
Cdaub_05181	#N/A	0.0534618	1.67273	366.418	17.1697
Cdaub_05732	#N/A	0.0252644	0.0530726	38.8221	9.66522
Cdaub_06627	#N/A	0.0372025	0.0781509	32.3801	19.0322
Cdaub_06809	#N/A	0.0221995	0.0667506	10.6611	16.3322
Cdaub_06854	#N/A	0.0250773	0.0682245	19.9593	11.3786
Cdaub_07751	#N/A	0.0267623	0.0728087	12.6149	17.9245
Cdaub_08247	#N/A	0.102139	0.202089	111.291	46.7645
Cdaub_09834	#N/A	0.042186	0.0886196	17.5347	26.816
Cdaub_10363	#N/A	0.0292007	0.0572331	10.5187	43.8012
Cdaub_10536	#N/A	0.023811	0.0370885	5.68797	57.7194
Cdaub_11314	#N/A	0.10231	0.147075	46.2684	105.178
Cdaub_13922	#N/A	0.0136785	0.0287342	4.31258	21.1821
Cdaub_00353	#N/A	0.117124	1.59885	325.47	57.1654
Cdaub_00453	#N/A	0.144256	0.235537	264.563	17.2922
Cdaub_04835	#N/A	0.0390787	0.298635	39.8323	13.5699
Cdaub_04864	#N/A	0.0231087	0.0694842	85.7551	2.36973
Cdaub_04970	#N/A	0.0340896	1.28073	53.2799	17.5989
Cdaub_05829	#N/A	0.0637367	0.497122	69.6207	21.4987
Cdaub_06085	#N/A	0.109493	0.352487	75.6777	35.6849
Cdaub_09355	#N/A	0.011931	0.172493	116.272	6.00319
Cdaub_10023	#N/A	0.0492984	1.5262	15.154	97.8161
Cdaub_11020	#N/A	0.0744378	0.348506	30.6672	196.117
Cdaub_12295	#N/A	0.0209624	0.0440355	4.66219	45.6849
Cdaub_14184	#N/A	0.0248259	0.560891	7.85577	19.2262
Cdaub_14233	#N/A	0.0166061	0.0351203	2.97789	56.0913
Cdaub_05195	#N/A	0.0258924	0.327246	21.1288	9.53178
Cdaub_06272	#N/A	0.0232276	0.207177	18.583	8.16212
Cdaub_06657	#N/A	0.0555945	0.743851	27.0682	46.9397
Cdaub_11481	#N/A	0.0999416	1.09574	40.3988	120.314
Cdaub_04660	#N/A	0.0252644	0.0530726	12.968	12.897
Cdaub_05497	#N/A	0.0268153	0.0563305	9.64476	12.1705
Cdaub_07332	#N/A	0.0254543	0.0534716	7.32312	12.9809
Cdaub_10515	#N/A	0.02242	0.0470975	8.17743	6.32989
Cdaub_10622	#N/A	0.0243995	0.0512557	9.68344	9.28092
Cdaub_11817	#N/A	0.0288407	0.0470975	8.25113	15.1838
Cdaub_05349	#N/A	0.0253116	0.0677171	10.3597	7.76569
Cdaub_05408	#N/A	0.0292278	0.0999557	11.4286	13.8802
Cdaub_13935	#N/A	0.0255023	0.0693808	10.4576	8.2605
Cdaub_04834	#N/A	0.0692642	0.343932	25.1959	23.8366
Cdaub_05100	#N/A	0.0844445	1.40346	775.829	8.18459
Cdaub_08133	#N/A	0.0212586	0.0446576	12.52	5.92121
Cdaub_00404	#N/A	0.0163548	0.0343562	32.8379	3.83117
Cdaub_00583	#N/A	0.0268153	0.0563305	2.00051	16.6272
Cdaub_04722	#N/A	0.0148159	0.0396374	14.2265	3.44999
Cdaub_04908	#N/A	0.497044	0.494024	35.5209	323.537
Cdaub_05449	#N/A	0.0416668	0.163042	6.24946	33.8354
Cdaub_05703	#N/A	0.050639	0.105316	49.1298	12.1504
Cdaub_06013	#N/A	0.0354495	0.0744684	34.8256	6.14728
Cdaub_06704	#N/A	0.0667598	0.257231	93.7998	19.3569
Cdaub_07172	#N/A	0.0480203	0.219944	40.3817	5.56062
Cdaub_07195	#N/A	0.0367476	0.0720251	3.41179	42.17
Cdaub_08907	#N/A	0.0129215	0.122677	22.7128	2.21568
Cdaub_11064	#N/A	0.0414132	0.102511	23.6419	4.77287
Cdaub_11270	#N/A	0.0395956	0.0831779	3.79471	76.9373
Cdaub_12278	#N/A	0.0219833	0.04618	2.34742	19.4563
Cdaub_12588	#N/A	0.0508687	0.0378283	2.28933	33.5937
Cdaub_12716	#N/A	0.0136098	0.0792086	2.5318	12.7881
Cdaub_13301	#N/A	0.0406707	0.062897	5.51147	64.0762
Cdaub_13465	#N/A	0.0451391	0.0948229	8.69672	79.1557
Cdaub_13728	#N/A	0.0145297	0.0305224	9.49392	2.89448
Cdaub_15185	#N/A	0.0141966	0.540075	3.67747	65.0904
Cdaub_07982	#N/A	0.0203942	0.227645	18.8447	2.5484
Cdaub_07249	#N/A	0.0279787	0.0587746	7.25831	10.0341
Cdaub_09392	#N/A	0.0434124	0.0225233	16.6199	7.29092
Cdaub_10804	#N/A	0.147871	0.144118	18.149	54.9174
Cdaub_12920	#N/A	0.0523289	0.0698941	17.0035	10.1745
Cdaub_15395	#N/A	0.045073	0.0678437	15.599	10.1109
Cdaub_00541	#N/A	0.160109	0.0994188	8.55055	87.9167
Cdaub_00670	#N/A	0.0226829	0.0476497	5.89516	11.8665
Cdaub_05113	#N/A	0.051066	0.0447983	20.0815	2.44537
Cdaub_05209	#N/A	0.0218487	0.0336252	6.10111	3.58004
Cdaub_10268	#N/A	0.0367981	0.0773014	5.53692	17.4072
Cdaub_13045	#N/A	0.10666	0.101491	4.06797	35.4732
Cdaub_13136	#N/A	0.0530256	0.0531718	2.38578	24.2717
Cdaub_13293	#N/A	0.0943653	0.172235	25.7494	17.4261
Cdaub_13480	#N/A	0.0606033	0.159015	20.6964	2.54574
Cdaub_14020	#N/A	0.0296317	0.0622472	2.67436	9.66918
Cdaub_14833	#N/A	0.0107134	0.0225055	2.62295	5.84179
Cdaub_06323	#N/A	0.141196	0.718601	74.253	5.28486
Cdaub_07459	#N/A	0.0446921	0.537147	17.6423	11.5057
Cdaub_08269	#N/A	0.0159127	0.047847	5.14234	3.3243
Cdaub_08442	#N/A	0.021093	0.0835355	6.61586	2.93688
Cdaub_10934	#N/A	0.0236743	0.0847892	5.14036	8.60222
Cdaub_11415	#N/A	0.238158	1.20056	36.0308	99.605
Cdaub_12224	#N/A	0.0283063	0.112837	9.65599	4.36914
Cdaub_13203	#N/A	1.6046	2.37738	8473.58	5751.41
Cdaub_10557	#N/A	0.0227975	6.96413	274.588	130.729
Cdaub_11919	#N/A	0.223271	134.799	4303.46	3665.41
Cdaub_05835	#N/A	0.762303	2.23783	2489.56	2011.27
Cdaub_08071	#N/A	0.0198327	3.48899	524.25	118.666
Cdaub_06613	#N/A	0.0471087	10.229	878.501	345.75
Cdaub_07373	#N/A	0.259772	59.8868	2257.01	1306
Cdaub_07416	#N/A	0.0566599	8.13515	758.257	358.246
Cdaub_10965	#N/A	1.08335	199.562	19136.7	1851.84
Cdaub_00127	#N/A	0.0813766	2.69136	751.771	605.792
Cdaub_06246	#N/A	0.19985	6.57033	1139.52	1129.79
Cdaub_06942	#N/A	0.468048	11.3504	3024.4	2458.48
Cdaub_00329	#N/A	0.0612554	7.04601	581.756	1114.93
Cdaub_00352	#N/A	0.137	5.95031	2554.19	353.025
Cdaub_00468	#N/A	0.823143	2.65154	1714.83	799.367
Cdaub_05110	#N/A	0.658947	35.3507	5414.29	1579.66
Cdaub_05180	#N/A	1.00764	4.4207	3164.68	1840.85
Cdaub_05223	#N/A	0.144518	2.28884	1119.35	408.886
Cdaub_05562	#N/A	0.623368	6.18083	1111.21	1123.81
Cdaub_05696	#N/A	0.784325	11.6069	5298.16	1627.8
Cdaub_07732	#N/A	0.408894	16.6744	3316.37	987.052
Cdaub_07926	#N/A	0.787936	8.50989	2898.08	1249.08
Cdaub_10629	#N/A	0.114983	5.37633	960.469	211.856
Cdaub_10826	#N/A	0.173318	22.7614	4055.37	262.319
Cdaub_11438	#N/A	0.755909	6.1657	1747.99	2503.43
Cdaub_12611	#N/A	1.40786	18.5401	13658.8	6412.5
Cdaub_13305	#N/A	0.476292	2.13168	358.149	914.639
Cdaub_13376	#N/A	0.29928	4.47098	619.288	1089.53
Cdaub_00586	#N/A	1.87479	15.4665	2800.11	1460.56
Cdaub_06058	#N/A	0.573356	29.605	1139.39	482.238
Cdaub_06972	#N/A	0.0203569	2.54903	227.548	288.685
Cdaub_07848	#N/A	0.18418	2.70661	104.688	851.268
Cdaub_08068	#N/A	0.285037	19.3065	885.25	321.018
Cdaub_08483	#N/A	0.123342	10.8798	528.203	937.908
Cdaub_09869	#N/A	0.744623	31.3295	2791.3	2525.83
Cdaub_09975	#N/A	0.592521	15.8618	996.612	1994.01
Cdaub_10589	#N/A	0.0939034	4.68785	190.374	264.276
Cdaub_10778	#N/A	0.121678	2.43429	177.73	236.187
Cdaub_11047	#N/A	0.0810931	4.47923	268.417	208.245
Cdaub_11360	#N/A	1.14299	47.0028	1792.09	1811.97
Cdaub_11388	#N/A	0.63551	17.4621	543.3	1165.27
Cdaub_12097	#N/A	0.0544726	4.04504	78.6033	97.2662
Cdaub_13277	#N/A	0.289344	8.50657	833.59	233.762
Cdaub_13398	#N/A	0.092927	5.92361	302.489	240.53
Cdaub_13549	#N/A	0.422245	8.27373	279.957	460.046
Cdaub_13612	#N/A	0.988575	26.9915	1193.33	708.34
Cdaub_13693	#N/A	0.0508889	4.87259	172.104	366.352
Cdaub_15098	#N/A	0.32137	2.36127	210.363	408.008
Cdaub_00294	#N/A	0.364924	5.16951	332.426	228.173
Cdaub_08199	#N/A	0.308917	2.47182	448.938	85.4523
Cdaub_13099	#N/A	0.136364	2.65712	58.5013	82.7393
Cdaub_13959	#N/A	0.36068	4.00687	193.38	162.885
Cdaub_05555	#N/A	0.201345	6.27774	2947.37	23.6667
Cdaub_10223	#N/A	0.584553	13.755	103.737	2478.49
Cdaub_05512	#N/A	1.03182	4.26585	316.57	242.017
Cdaub_07440	#N/A	2.01102	13.8653	3094.74	4333.88
Cdaub_06753	#N/A	7.58736	17.11	15010.8	1499.63
Cdaub_08589	#N/A	3.26062	18.2364	1126.44	282.567
Cdaub_05826	14-3-3 protein	0.06174	0.111714	0.151481	53.1029
Cdaub_00545	14-3-3 protein	0.442788	0.335769	0.843869	141.242
Cdaub_11953	16 kDa calcium-binding protein	0.0781203	0.0521092	0.231146	44.8552
Cdaub_15423	Acetyltransferase, GNAT family (Fragment)	0.111837	0.0891123	0.6858	339.321
Cdaub_15255	ADP-ribosylation factor 1	0.0172587	0.0579122	0.0461969	13.7793
Cdaub_15533	Alpha-1,4 glucan phosphorylase (EC 2.4.1.1)	0.396482	0.197829	0.822422	544.883
Cdaub_00463	Alpha-Tubulin at 85E	0.276336	0.10571	0.528624	528.477
Cdaub_14725	Annexin	0.012644	0.0338269	0.344707	89.9404
Cdaub_15213	Annexin	0.0436421	0.0411715	0.169136	56.7403
Cdaub_00809	Aquaporin 3	0.0403461	0.0580586	0.145554	67.982
Cdaub_14807	Aspartic proteinase	0.0104569	0.0339848	1.22609	102.378
Cdaub_00521	Aspartyl protease (Fragment)	0.0353388	0.0362843	0.280586	80.1698
Cdaub_15658	Axonemal dynein light intermediate polypeptide 1 family protein	0.161932	0.134433	0.28481	118.951
Cdaub_14672	Ca2+/calmodulin-dependent protein kinase	0.118898	0.179548	0.285063	76.4121
Cdaub_10878	Calmodulin	0.0157096	0.0569747	0.0689703	63.8814
Cdaub_11938	Calmodulin	0.0153187	0.0321797	0.145793	76.0693
Cdaub_00830	Calmodulin	0.0183492	0.0490902	0.230762	62.8547
Cdaub_00804	cAMP-dependent protein kinase type II regulatory subunit	0.0231482	0.0486272	0.0845756	48.8431
Cdaub_00783	cAMP-dependent protein kinase type II regulatory subunit	0.0249387	0.0678476	0.2661	54.3419
Cdaub_10462	cAMP-dependent protein kinase type II regulatory subunit	0.0255023	0.0535723	0.113136	11.5187
Cdaub_08437	Carnitine O-octanoyltransferase	0.0243119	0.0510716	0.0533684	23.9651
Cdaub_10719	Carnitine O-octanoyltransferase	0.0365992	0.0768836	0.166275	31.468
Cdaub_13756	Carnitine O-octanoyltransferase	0.0328682	0.0894204	0.217427	54.4064
Cdaub_00734	CCR4-NOT transcription complex subunit 1	0.2541	0.137205	0.18219	336.572
Cdaub_13742	CCR4-NOT transcription complex subunit 1	0.0529908	0.101115	2.67892	554.458
Cdaub_11588	Cyclin dependent kinase	0.0473486	0.036915	0.0664678	18.0734
Cdaub_10632	Cystathionine gamma-lyase	0.0518024	0.0585327	0.28443	49.2623
Cdaub_14161	Dual specificity phosphatase, catalytic domain protein (Fragment)	0.0840772	0.063061	0.257868	105.393
Cdaub_12576	Dynein heavy chain	0.735036	0.0383777	0.386888	180.823
Cdaub_00802	Putative axonemal dynein light chain	0.0390251	0.0819795	0.0856661	29.7686
Cdaub_10689	Putative axonemal dynein light chain	0.0211259	0.0443789	0.0771869	33.2051
Cdaub_00527	Dynein light chain 4 axonemal	0.149935	0.0883482	0.163026	64.3228
Cdaub_13531	Uncharacterized protein	0.593615	0.372378	30.2694	1195.96
Cdaub_11385	Uncharacterized protein	0.167847	0.354587	6.31125	283.284
Cdaub_11252	Uncharacterized protein	0.635678	0.850583	2.95306	536.235
Cdaub_00538	Dynein light chain Tctex-type 1	0.0437297	0.137896	0.26032	49.2879
Cdaub_14227	Dynein light intermediate chain axonemal	0.167896	0.0261461	0.596034	111.467
Cdaub_11570	EF-hand calcium-binding domain-containing protein 6	0.296788	0.282247	1.99544	267.259
Cdaub_14532	EF-hand domain-containing protein 1	0.184553	0.484072	0.202274	119.06
Cdaub_14656	EGF-like domain protein	0.0242222	0.0256509	0.0363613	25.8728
Cdaub_14995	Endonuclease-reverse transcriptase	0.0175271	0.146017	0.236289	158.913
Cdaub_14149	Enolase	0.0104248	0.0356515	0.109333	212.088
Cdaub_14261	Enolase	0.0447438	0.0771001	0.2542	236.141
Cdaub_15011	Enolase	0.0108856	0.0296151	0.0319146	23.1075
Cdaub_14650	Enolase	0.0115249	0.0417975	0.0422786	15.9752
Cdaub_15387	Enolase	0.536838	0.374954	3.20999	593.304
Cdaub_14401	Enolase (EC 4.2.1.11)	0.58211	0.312765	3.13393	1234.84
Cdaub_15433	Expressed conserved protein	0.0398	0.0387052	0.100986	98.2312
Cdaub_12314	Fas apoptotic inhibitory molecule 2	0.0273064	0.041363	1.72075	50.2202
Cdaub_12975	fatty acid-binding protein homolog 9-like	0.0564684	0.0736099	0.522641	177.776
Cdaub_12199	Fatty acid-binding protein type IV	0.0289718	0.0638209	0.276628	195.731
Cdaub_14102	Fatty acid-binding protein type IV	0.0199143	0.0418337	0.130229	71.0853
Cdaub_12934	Fatty acid-binding protein type IV	0.0391745	0.0475701	0.295838	118.141
Cdaub_10026	Fatty acid-binding protein type IV	0.0348756	0.0683557	0.33959	59.8603
Cdaub_12966	Fatty acid-binding protein type IV	0.0544296	0.0601981	0.180352	37.1126
Cdaub_14706	FFD and TFG box motif protein	0.0587803	0.186176	2.307	257.627
Cdaub_14358	Fructose-bisphosphate aldolase (EC 4.1.2.13)	0.0435931	0.0422849	0.389753	220.054
Cdaub_14918	Fructose-bisphosphate aldolase (EC 4.1.2.13)	0.0132218	0.0633999	0.242943	207.193
Cdaub_15666	Fructose-bisphosphate aldolase (EC 4.1.2.13)	0.114922	0.0401038	0.484092	196.993
Cdaub_15544	Fructose-bisphosphate aldolase (EC 4.1.2.13)	0.157802	0.88919	2.90764	1846.3
Cdaub_15464	GCR130	0.0119838	0.0251743	0.0263064	8.6348
Cdaub_15401	GINS complex subunit 4	0.56427	0.0767705	0.455491	384.879
Cdaub_15472	GINS complex subunit 4	0.0755692	0.0598181	0.305529	214.438
Cdaub_10837	GINS complex subunit 4	0.980293	0.110233	0.765948	231.585
Cdaub_10513	Glucose-dependent insulinotropic receptor	0.57774	3.02863	9.93948	428.467
Cdaub_15078	Glycoprotein-N-acetylgalactosamine 3-beta-galactosyltransferase	0.00923088	0.0193912	0.0202633	13.8736
Cdaub_14180	Glycosyltransferase-like protein LARGE	0.00922459	0.019378	0.0342645	38.2146
Cdaub_14721	Glycosyltransferase-like protein LARGE	0.0396799	0.0522024	0.0768775	61.7462
Cdaub_15257	Glycosyltransferase-like protein LARGE	0.010596	0.0222589	0.0393586	23.0832
Cdaub_15027	Glycosyltransferase-like protein LARGE	0.009523	0.0200048	0.0423881	22.0032
Cdaub_14489	Glycosyltransferase-like protein LARGE	0.00894434	0.0239291	0.0406352	16.3069
Cdaub_15537	Glycosyltransferase-like protein LARGE	0.0100682	0.0211501	0.0448148	4.95134
Cdaub_02094	Golgi-associated plant pathogenesis-related protein 1	0.0180556	0.0802483	0.903202	292.066
Cdaub_00478	Golgi-associated plant pathogenesis-related protein 1	0.108092	0.256115	1.60417	528.69
Cdaub_00511	Golgi-associated plant pathogenesis-related protein 1	0.164777	0.0460923	0.486108	102.528
Cdaub_11178	Golgi-associated plant pathogenesis-related protein 1	0.0139462	0.0292965	0.282157	69.5314
Cdaub_00790	Golgi-associated plant pathogenesis-related protein 1	0.0184241	0.0387033	0.0777995	19.2412
Cdaub_10043	Golgi-associated plant pathogenesis-related protein 1	0.0193453	0.0406384	0.0686151	35.2857
Cdaub_10087	Golgi-associated plant pathogenesis-related protein 1	0.0225695	0.0474115	0.0495437	11.4212
Cdaub_11672	Golgi-associated plant pathogenesis-related protein 1	0.0779953	0.0364704	0.0508996	26.7005
Cdaub_11523	Heat shock 70kDa protein 1/8	0.0311304	0.102581	0.112308	154.959
Cdaub_13685	Heat shock protein 4 (Fragment)	0.043403	0.0911761	0.346493	83.7442
Cdaub_13952	Hexosyltransferase (EC 2.4.1.-)	0.0219477	0.0461052	0.0481787	15.5565
Cdaub_14631	Hexosyltransferase (EC 2.4.1.-)	0.00940397	0.0197548	0.0206432	8.87816
Cdaub_00708	High mobility group HMG1 HMG2	0.0290629	0.0691986	0.335407	197.636
Cdaub_00609	High mobility group HMG1 HMG2	0.0233478	0.0980927	1.39292	205.431
Cdaub_10682	High mobility group HMG1 HMG2	0.0466021	0.0931808	0.341782	106.261
Cdaub_15712	Leucine Rich repeat-containing domain protein (Fragment)	0.230061	0.287403	1.46391	1094.89
Cdaub_15630	Leucine Rich repeat-containing domain protein (Fragment)	0.0253881	0.0989386	0.181985	170.14
Cdaub_00776	Leucine Rich repeat-containing domain protein (Fragment)	0.363666	0.740972	2.43002	1568.13
Cdaub_15510	Leucine Rich repeat-containing domain protein (Fragment)	0.116206	0.332677	2.0083	932.654
Cdaub_15163	Leucine zipper protein, putative	0.0650258	0.0290813	0.17253	67.029
Cdaub_11088	LIM domain protein	0.117957	0.0846526	0.201423	131.228
Cdaub_09895	LIM domain protein	0.0990224	0.0483791	0.161969	65.4035
Cdaub_09883	L-lactate dehydrogenase (EC 1.1.1.27)	0.185228	0.216334	0.716095	200.649
Cdaub_13355	L-lactate dehydrogenase (EC 1.1.1.27)	0.363286	0.146325	1.11705	156.289
Cdaub_14293	L-lactate dehydrogenase (EC 1.1.1.27)	0.484321	0.450663	1.35555	171.83
Cdaub_15392	L-lactate dehydrogenase (EC 1.1.1.27)	0.531943	0.293847	1.00946	263.675
Cdaub_10554	Major egg antigen	0.509414	0.0495603	0.806165	107.958
Cdaub_00742	Major egg antigen	0.129353	0.0843469	0.298344	38.3821
Cdaub_11468	Major egg antigen	0.142818	0.0822027	0.310458	48.9574
Cdaub_10118	Meiosis expressed protein 1	0.0222726	0.143433	0.195238	26.2161
Cdaub_15320	Memo-like protein	0.240837	0.395339	0.693499	195.285
Cdaub_15045	Memo-like protein	1.67854	0.109761	2.77701	483.177
Cdaub_13990	MFS transporter OCT family solute carrier family 22 (Organic cation transporter) member 5	0.0153709	0.0418175	0.0554528	26.3979
Cdaub_15570	Multiple inositol polyphosphate phosphatase 1	0.0236819	0.0160899	0.0919249	8.96357
Cdaub_10331	Nervana 2	0.0230248	0.0307534	0.10296	19.4616
Cdaub_14780	Neurogenic locus Notch protein	0.0183527	0.162377	0.29172	233.743
Cdaub_12412	Neuroglian (Fragment)	0.028569	0.0600146	0.167518	89.5514
Cdaub_14350	Nucleosome assembly protein 1-like 1	0.0109649	0.0293349	0.207601	93.0869
Cdaub_14221	PHD finger protein 10	0.0312485	0.0418601	0.322577	59.2326
Cdaub_15052	PIH1 domain-containing protein 2	0.122647	0.0447025	0.402816	167.386
Cdaub_15477	PIH1 domain-containing protein 2	0.428339	0.426874	0.914792	247.595
Cdaub_14853	PI-PLC X domain-containing protein 3	0.0262846	0.055549	0.241752	205.384
Cdaub_15137	PI-PLC X domain-containing protein 3	1.0689	0.118908	0.283656	276.643
Cdaub_14186	Plastin-1	0.0170485	0.0469953	0.204944	201.092
Cdaub_15183	Protein C4	0.0264969	0.129661	0.443333	375.797
Cdaub_14162	Protein disulfide-isomerase A4	0.304304	0.0357028	2.48847	42.3104
Cdaub_15695	Protein ERGIC-53	0.0742452	0.105879	0.425125	264.248
Cdaub_14669	Protein FAM154B (Fragment)	0.0405844	0.0306499	0.067781	151.315
Cdaub_12170	Protein FAM164A	0.0231464	0.0286474	0.132075	43.0562
Cdaub_15413	Protein kinase A	0.0255119	0.175662	0.395364	329.189
Cdaub_00859	Protein kinase A	0.0367781	0.0485776	0.448185	114.447
Cdaub_12337	Protein notum homolog	0.0226072	0.0604818	0.110743	12.3086
Cdaub_14133	Protein phosphatase 1 catalytic subunit	0.0245475	0.0423776	0.0364605	33.5923
Cdaub_15374	Protocadherin-1	0.0181572	0.0279439	0.0292006	16.5019
Cdaub_00721	Protocadherin-1	0.0145767	0.0486926	0.154217	28.7788
Cdaub_09738	Protocadherin-1	0.016822	0.0353378	0.107188	23.3792
Cdaub_10255	Protocadherin-1	0.0209624	0.0440355	0.0614579	8.79561
Cdaub_13083	Putative aquaporin-9	0.0199436	0.660031	1.11796	62.2579
Cdaub_14383	Putative aquaporin-9	0.0120693	0.127264	0.402124	33.1754
Cdaub_14715	Putative cystathionine beta-lyase	0.0310509	0.0314467	0.187675	85.5582
Cdaub_12986	Putative Pro-resilin (Fragment)	0.68461	1.09045	15.2746	2401.08
Cdaub_15410	Putative sodium/potassium-dependent atpase beta subunit (Sodium/potassium ATPase1 beta subunit)	0.0326621	0.0326896	0.279256	87.9168
Cdaub_15693	Putative thymidylate kinase 251L	0.016167	0.0580502	0.13195	268.376
Cdaub_14805	Putative thymidylate kinase 251L	0.031426	0.0249508	0.0608508	56.4484
Cdaub_11244	Putative thymidylate kinase 251L	0.0406064	0.137646	0.648709	298.759
Cdaub_14266	Radial spoke head protein 3 homolog	0.245613	0.0715238	1.05134	88.7791
Cdaub_15689	Retinochrome	0.0158525	0.0310708	0.358539	57.0311
Cdaub_15369	Retinochrome	0.0103768	0.0217984	0.060692	9.78376
Cdaub_00878	RING box protein	0.018913	0.0397303	0.377028	114.254
Cdaub_14095	RING box protein	0.0366462	0.0536262	0.377918	115.489
Cdaub_14896	RING box protein	0.0130712	0.0274584	0.0579877	9.93418
Cdaub_00672	Roadblock/LC7 domain protein	0.129286	0.0588126	0.321037	112.46
Cdaub_15444	Serine/threonine-protein phosphatase (EC 3.1.3.16)	0.0590176	0.0204507	0.042885	64.4542
Cdaub_08861	Serine/threonine-protein phosphatase (EC 3.1.3.16)	0.0175665	0.0611833	0.0461005	67.7393
Cdaub_14274	Serine/threonine-protein phosphatase (EC 3.1.3.16)	0.0657241	0.0812693	0.521685	472.374
Cdaub_10573	Serine/threonine-protein phosphatase (EC 3.1.3.16)	0.0769305	0.103055	0.207857	135.845
Cdaub_14402	Serine/threonine-protein phosphatase (EC 3.1.3.16)	0.0141136	0.0504545	0.145372	83.6878
Cdaub_15426	Serine/threonine-protein phosphatase (EC 3.1.3.16)	0.115989	0.222455	0.592078	376.533
Cdaub_14260	Serine/threonine-protein phosphatase (EC 3.1.3.16)	0.00831802	0.228901	0.118011	79.0526
Cdaub_15028	Serine/threonine-protein phosphatase (EC 3.1.3.16) (Fragment)	3.40479	0.294262	2.78343	538.461
Cdaub_14374	Solute carrier family 2 facilitated glucose transporter member 3	0.0452132	0.148042	0.293335	195.264
Cdaub_14315	Sphingosine phosphate lyase	0.0897327	0.0288634	2.05651	53.2169
Cdaub_14362	Sulfide quinone reductase, putative (EC 1.8.5.-)	0.25996	0.0506617	7.86071	325.093
Cdaub_14000	Tektin-3	0.020232	0.0757953	0.104532	79.7205
Cdaub_14942	Tektin-3	0.0500276	0.319553	0.693482	140.653
Cdaub_14302	Tektin-4	0.0538839	0.130834	0.347302	354.393
Cdaub_14337	Tektin-B1	0.109296	0.0612282	0.302919	211.75
Cdaub_11143	Testis expressed 49	0.0896738	0.423717	0.411355	78.9859
Cdaub_15247	Tetraspanin-16	0.0437473	0.0554012	0.0981179	74.9266
Cdaub_00883	Tetraspanin-16	0.0150313	0.0623453	0.413419	117.387
Cdaub_09939	Tetratricopeptide repeat protein 25 (Fragment)	0.0262079	0.069992	0.718084	195.942
Cdaub_15431	Tetratricopeptide repeat protein 25 (Fragment)	0.0146809	0.0296151	0.395543	150.856
Cdaub_14685	Tetratricopeptide repeat protein 25 (Fragment)	0.0163647	0.0324629	0.23725	40.6588
Cdaub_00663	Transcription and mRNA export factor ENY2 (Enhancer of yellow 2 transcription factor homolog)	0.0429179	0.0430362	0.196527	122.312
Cdaub_10052	Transcription and mRNA export factor ENY2 (Enhancer of yellow 2 transcription factor homolog)	0.0774995	0.0646494	1.50936	384.113
Cdaub_00829	Transcription and mRNA export factor ENY2 (Enhancer of yellow 2 transcription factor homolog)	0.0309054	0.0375289	0.174665	65.696
Cdaub_13995	Transcription and mRNA export factor ENY2 (Enhancer of yellow 2 transcription factor homolog)	0.0219265	0.0337449	0.117859	29.6258
Cdaub_10981	Transposase (Fragment)	0.0132243	0.0277802	0.0290295	15.4542
Cdaub_15526	Tubulin alpha	0.227964	0.718948	4.25937	2617.93
Cdaub_14190	Tubulin alpha chain	0.123709	0.0858968	0.210495	301.214
Cdaub_14994	Tubulin alpha chain	0.0186527	0.0207673	0.0738161	116.606
Cdaub_00865	Tubulin alpha chain	0.160375	0.165683	1.31523	744.877
Cdaub_14157	Tubulin alpha chain	0.0188291	0.0547754	0.217256	149.993
Cdaub_14513	Tubulin alpha chain	0.0391966	0.134981	0.561046	504.418
Cdaub_14784	Tubulin alpha chain	0.300035	0.0568938	0.215478	172.208
Cdaub_14980	Tubulin alpha chain	0.024571	0.0583767	0.344539	201.215
Cdaub_14380	Tubulin alpha chain	0.0392552	0.0403764	0.0627454	52.4272
Cdaub_15536	Tubulin alpha chain	0.0409287	0.0371127	0.0649555	51.4834
Cdaub_14173	Tubulin alpha chain	0.00815766	0.0436489	0.264717	98.7518
Cdaub_14311	Tubulin alpha chain	0.018343	0.0156646	0.200369	81.307
Cdaub_15653	Tubulin alpha chain	0.692055	1.76665	7.28465	5705.94
Cdaub_09821	Tubulin alpha-2 chain	0.0281532	0.0591412	0.0618008	39.0065
Cdaub_15043	Tubulin beta chain	0.0523269	0.634524	1.20112	2308.13
Cdaub_00910	Tubulin beta chain	0.746319	0.0658946	1.62375	537.269
Cdaub_14464	Tubulin beta chain	0.0634715	0.117876	0.0568038	85.8523
Cdaub_15436	Tubulin beta chain	0.025372	0.037283	0.157035	86.7274
Cdaub_00876	Tubulin beta chain	0.785654	0.085782	0.990079	284.548
Cdaub_15751	Tubulin beta chain	0.0147925	0.389253	2.36778	2136.99
Cdaub_09338	Ubiquitin carboxyl-terminal hydrolase 40	1.14038	0.0421262	0.190514	99.578
Cdaub_00502	Uncharacterized protein	0.0191942	0.0550246	0.0913113	121.488
Cdaub_00522	Uncharacterized protein	0.360586	0.0642952	0.171957	199.778
Cdaub_00637	Uncharacterized protein	0.0261648	0.0407549	0.0425877	89.3147
Cdaub_00805	Uncharacterized protein	0.0413802	0.0755266	0.171994	238.273
Cdaub_00881	Uncharacterized protein	0.0109032	0.0229041	0.119492	169.308
Cdaub_09943	Uncharacterized protein	0.120065	0.106496	0.206368	353.62
Cdaub_10559	Uncharacterized protein	0.028557	0.106026	0.21128	233.888
Cdaub_10576	Uncharacterized protein	0.0313186	0.0484339	0.120324	153.896
Cdaub_11340	Uncharacterized protein	0.144143	0.352957	0.849576	1025.71
Cdaub_12336	Uncharacterized protein	0.482378	0.196539	1.77341	12840.3
Cdaub_14177	Uncharacterized protein	0.00886818	0.0390135	0.133836	169.05
Cdaub_14243	Uncharacterized protein	0.0262428	0.103712	0.135524	221.521
Cdaub_14256	Uncharacterized protein	0.0117959	0.0320916	0.0418385	69.3072
Cdaub_14259	Uncharacterized protein	0.0236225	0.0450044	0.0976152	182.304
Cdaub_14389	Uncharacterized protein	0.0177974	0.015613	0.0586499	79.534
Cdaub_14428	Uncharacterized protein	0.0337233	0.0710383	0.2089	262.039
Cdaub_14438	Uncharacterized protein	0.0313891	0.0951763	0.352096	427.389
Cdaub_14447	Uncharacterized protein	0.00895024	0.0239449	0.0332454	65.0543
Cdaub_15165	Uncharacterized protein	0.00767236	0.0161172	0.0511063	60.7795
Cdaub_15441	Uncharacterized protein	0.0322757	0.0703281	0.143808	302.129
Cdaub_15648	Uncharacterized protein	0.0798751	0.0380541	0.0946014	112.074
Cdaub_15656	Uncharacterized protein	0.0451746	0.0560857	0.151434	171.436
Cdaub_15698	Uncharacterized protein	0.0814256	0.0573344	0.0996785	201.102
Cdaub_15687	Uncharacterized protein	0.00740546	0.0943051	0.48325	394.161
Cdaub_15705	Uncharacterized protein	0.006322	0.0697496	0.264062	257.561
Cdaub_00462	Uncharacterized protein	0.0218767	0.0657799	0.0628083	71.518
Cdaub_00495	Uncharacterized protein	0.0163153	0.0530244	0.256744	158.849
Cdaub_00584	Uncharacterized protein	0.0146239	0.0439717	0.0419853	48.3494
Cdaub_00767	Uncharacterized protein	0.0148647	0.0496548	0.238539	167.63
Cdaub_00845	Uncharacterized protein	0.0212691	0.0348017	0.0387365	46.431
Cdaub_00863	Uncharacterized protein	0.0259512	0.0290317	0.141024	133.6
Cdaub_00902	Uncharacterized protein	0.0221946	0.0663355	0.408073	239.687
Cdaub_00937	Uncharacterized protein	0.0228772	0.038671	0.115403	93.9861
Cdaub_04279	Uncharacterized protein	0.0828641	0.0676052	0.297272	201.774
Cdaub_10490	Uncharacterized protein	0.0343446	0.0594579	0.261003	163.127
Cdaub_10657	Uncharacterized protein	0.12139	0.101268	0.243043	221.783
Cdaub_10745	Uncharacterized protein	0.178213	0.124901	0.388398	283.551
Cdaub_10867	Uncharacterized protein	0.0187559	0.0394002	0.0952979	95.8268
Cdaub_11426	Uncharacterized protein	0.0469558	0.0465167	0.112852	103.759
Cdaub_11663	#N/A	0.0989765	0.0859906	0.252498	238.369
Cdaub_11951	Uncharacterized protein	0.0867382	0.10523	0.382882	231.168
Cdaub_11976	Uncharacterized protein	0.0352602	0.0580982	0.277445	277.901
Cdaub_12593	Uncharacterized protein	0.0735969	0.0422165	0.201157	190.144
Cdaub_12767	Uncharacterized protein	0.0782135	0.100076	0.274611	276.692
Cdaub_13290	Uncharacterized protein	0.0757474	0.137589	0.728415	514.952
Cdaub_13468	Uncharacterized protein	0.12038	0.0426365	0.173055	121.865
Cdaub_13586	Uncharacterized protein	0.0687318	0.0366686	0.151473	103.689
Cdaub_14156	Uncharacterized protein	0.0969537	0.0672579	0.586639	333.519
Cdaub_14165	Uncharacterized protein	0.0115939	0.079728	0.139742	157.559
Cdaub_14166	Uncharacterized protein	0.0580762	0.0503789	0.115735	103.982
Cdaub_14171	Uncharacterized protein	0.145142	0.2211	0.900314	649.308
Cdaub_14182	Uncharacterized protein	0.0774914	0.0340109	0.202529	157.284
Cdaub_14199	Uncharacterized protein	0.604465	0.202027	0.907645	686.609
Cdaub_14217	Uncharacterized protein	0.0528889	0.0364658	0.138024	107.73
Cdaub_14219	Uncharacterized protein	0.0114955	0.0416911	0.129157	108.944
Cdaub_14223	Uncharacterized protein	0.0229335	0.0459933	0.132068	103.188
Cdaub_14257	Uncharacterized protein	0.00958365	0.0315803	0.111083	70.093
Cdaub_14307	Uncharacterized protein	0.0507961	0.0341429	0.149842	93.2625
Cdaub_14310	Uncharacterized protein	0.0567406	0.0749635	0.260468	245.076
Cdaub_14343	Uncharacterized protein	0.0601385	0.045708	0.187093	167.967
Cdaub_14379	Uncharacterized protein	0.224922	0.0905854	0.547374	449.835
Cdaub_14397	Uncharacterized protein	0.0473773	0.0376614	0.176668	106.764
Cdaub_14506	Uncharacterized protein	0.00817243	0.0772027	0.245346	184.827
Cdaub_14567	Uncharacterized protein	0.00816751	0.0319766	0.104957	80.0699
Cdaub_14582	Uncharacterized protein	0.00854366	0.0232437	0.109791	70.0159
Cdaub_14733	Uncharacterized protein	0.0372696	0.031787	0.109241	78.3186
Cdaub_14749	Uncharacterized protein	0.0267582	0.104549	0.663807	457.27
Cdaub_14814	Uncharacterized protein	0.0640087	0.0590194	0.468804	301.467
Cdaub_14893	Uncharacterized protein	0.00963138	0.0202325	0.100426	63.292
Cdaub_14976	Uncharacterized protein	0.00891489	0.0494648	0.195022	183.523
Cdaub_15014	Uncharacterized protein	0.0100621	0.0264015	0.093494	80.1976
Cdaub_15150	Uncharacterized protein	0.0495437	0.0268874	0.196846	149.971
Cdaub_15164	Uncharacterized protein	0.222114	0.0518401	0.384232	229.075
Cdaub_15235	Uncharacterized protein	0.0131857	0.0635717	0.0564811	82.2513
Cdaub_15380	Uncharacterized protein	0.0404075	0.0380896	0.11277	101.961
Cdaub_15425	Uncharacterized protein	0.0285976	0.0567006	0.308225	174.736
Cdaub_15610	Uncharacterized protein	0.0412509	0.0649267	0.0585738	82.0294
Cdaub_15682	Uncharacterized protein	0.348773	0.114779	0.532505	378.918
Cdaub_00498	Uncharacterized protein	0.0311935	0.0378787	0.0761419	62.5718
Cdaub_00700	Uncharacterized protein	0.0204469	0.0450419	0.0749792	61.5983
Cdaub_00808	Uncharacterized protein	0.0123985	0.0386245	0.0801638	57.5643
Cdaub_00812	Uncharacterized protein	0.0684253	0.0420795	0.12258	77.7177
Cdaub_00839	Uncharacterized protein	0.033306	0.0641601	0.129759	99.5009
Cdaub_00840	Uncharacterized protein	0.0300099	0.0588181	0.134263	79.3725
Cdaub_00852	Uncharacterized protein	0.175053	0.0881184	0.176331	161.64
Cdaub_00862	Uncharacterized protein	0.0207894	0.0630571	0.235871	128.696
Cdaub_10148	Uncharacterized protein	0.0183741	0.055248	0.0933582	70.6916
Cdaub_10712	Uncharacterized protein	0.0340151	0.0581529	0.145053	99.8479
Cdaub_11156	Uncharacterized protein	0.0266569	0.136151	0.267249	215.4
Cdaub_11890	Uncharacterized protein	0.0225938	0.0528117	0.0860373	70.4471
Cdaub_13291	Uncharacterized protein	0.0241816	0.050798	0.0872393	65.5494
Cdaub_13332	Uncharacterized protein	0.052944	0.09103	0.204536	158.571
Cdaub_13473	Uncharacterized protein	0.0355245	0.0439674	0.0918892	60.5424
Cdaub_14058	Uncharacterized protein	0.0180797	0.0655702	0.118796	98.0128
Cdaub_14150	Uncharacterized protein	0.0856725	0.0610066	0.144495	82.9182
Cdaub_14175	Uncharacterized protein	0.359162	0.17444	0.492719	318.601
Cdaub_14206	Uncharacterized protein	0.0238961	0.0472092	0.130812	76.7833
Cdaub_14235	Uncharacterized protein	0.0289439	0.109687	0.275577	219.928
Cdaub_14255	Uncharacterized protein	0.0128358	0.0269639	0.0583144	36.5651
Cdaub_14295	Uncharacterized protein	0.00954987	0.0200613	0.0209635	21.9683
Cdaub_14300	Uncharacterized protein	0.0344066	0.0312573	0.0796133	65.0394
Cdaub_14301	Uncharacterized protein	0.0883842	0.0521998	0.0575927	56.6798
Cdaub_14529	Uncharacterized protein	0.00846357	0.0230257	0.0442965	36.3414
Cdaub_14589	Uncharacterized protein	0.0476768	0.0898331	0.207169	196.583
Cdaub_14695	Uncharacterized protein	0.0096865	0.0263528	0.0440068	29.6325
Cdaub_15167	Uncharacterized protein	0.0173594	0.0230834	0.0539383	39.2064
Cdaub_15525	Uncharacterized protein	0.030987	0.0342709	0.0651636	42.3018
Cdaub_15571	Uncharacterized protein	0.0436472	0.112148	0.254997	188.875
Cdaub_15662	Uncharacterized protein	0.0134476	0.0481624	0.0976472	55.0509
Cdaub_08124	Uncharacterized protein	0.0183741	0.0491568	0.863128	120.525
Cdaub_11932	Uncharacterized protein	0.0152669	0.0590806	0.551907	166.472
Cdaub_12073	Uncharacterized protein	0.021529	0.0647342	1.17821	329.695
Cdaub_14193	Uncharacterized protein	0.00930061	0.0608745	0.412539	171.055
Cdaub_00542	Uncharacterized protein	0.0458122	0.0634937	0.26073	139.47
Cdaub_00648	Uncharacterized protein	0.140378	0.131556	0.689823	354.6
Cdaub_00649	Uncharacterized protein	0.0164541	0.054964	0.439011	125.524
Cdaub_00727	Uncharacterized protein	0.0216187	0.0332712	0.225841	98.14
Cdaub_00837	Uncharacterized protein	0.194734	0.0238249	0.241527	107.264
Cdaub_00858	Uncharacterized protein	0.0136305	0.0611673	0.326407	152.469
Cdaub_00874	Uncharacterized protein	0.0101741	0.0213726	0.105934	55.5391
Cdaub_00906	Uncharacterized protein	0.0149783	0.0244599	0.246014	53.8043
Cdaub_07014	Uncharacterized protein	0.0464588	0.050528	0.547211	116.523
Cdaub_08542	Uncharacterized protein	0.137792	0.221406	1.53462	702.738
Cdaub_09742	Uncharacterized protein	0.1215	0.04169	0.287118	129.671
Cdaub_09770	Uncharacterized protein	0.0187559	0.0510266	0.386469	140.747
Cdaub_09800	Uncharacterized protein	0.0431226	0.0533713	0.611902	155.187
Cdaub_09852	Uncharacterized protein	0.0540809	0.0669338	1.02623	173.639
Cdaub_11202	Uncharacterized protein	0.0894031	0.0438319	0.567007	187.516
Cdaub_11343	Uncharacterized protein	0.107618	0.0768613	0.381144	181.545
Cdaub_11380	Uncharacterized protein	0.0591973	0.0956545	0.632882	283.173
Cdaub_11386	Uncharacterized protein	0.0271138	0.0426403	0.64946	362.204
Cdaub_11612	Uncharacterized protein	0.140972	0.0432982	0.954325	253.209
Cdaub_11813	Uncharacterized protein	0.0712099	0.0898971	0.650688	264.663
Cdaub_12260	Uncharacterized protein	0.0665099	0.0324366	0.259788	79.1266
Cdaub_12622	Uncharacterized protein	0.0898255	0.0510266	0.289446	136.861
Cdaub_13064	Uncharacterized protein	0.0283497	0.0743858	0.0608923	73.4188
Cdaub_13115	Uncharacterized protein	0.0666471	0.0799692	1.06939	254.593
Cdaub_13306	Uncharacterized protein	0.18781	0.0833821	0.835497	303.616
Cdaub_13316	Uncharacterized protein	0.0171197	0.045801	0.355853	156.313
Cdaub_13839	Uncharacterized protein	0.0214003	0.0445069	0.477036	155.486
Cdaub_14044	Uncharacterized protein	0.0543725	0.078312	0.556749	249.481
Cdaub_14194	Uncharacterized protein	0.0791825	0.0408247	0.227576	119.097
Cdaub_14226	Uncharacterized protein	0.0977429	0.0460714	0.233869	99.6246
Cdaub_14230	Uncharacterized protein	0.146156	0.0564069	0.356634	177.391
Cdaub_14240	Uncharacterized protein	0.106242	0.0550694	0.743722	277.151
Cdaub_14290	Uncharacterized protein	0.0934992	0.0568099	0.62464	244.774
Cdaub_14319	Uncharacterized protein	0.18616	0.0647208	0.704784	258.981
Cdaub_14453	Uncharacterized protein	0.00920578	0.0329704	0.245433	108.267
Cdaub_14622	Uncharacterized protein	0.00772488	0.0210161	0.101846	49.4728
Cdaub_14683	Uncharacterized protein	0.0110006	0.0498643	0.024148	37.6289
Cdaub_14730	Uncharacterized protein	0.0418648	0.0240881	0.204048	80.988
Cdaub_14772	Uncharacterized protein	0.00719921	0.0233973	0.155065	68.9306
Cdaub_15299	Uncharacterized protein	0.00783211	0.0209535	0.146455	56.0543
Cdaub_15317	Uncharacterized protein	0.0387212	0.0235098	0.350777	106.981
Cdaub_15432	Uncharacterized protein	0.0150521	0.0399936	0.190613	106.043
Cdaub_15438	Uncharacterized protein	0.0472023	0.0856079	0.59395	184.215
Cdaub_15451	Uncharacterized protein	0.0403535	0.0242928	0.111358	60.4933
Cdaub_15460	Uncharacterized protein	0.0248775	0.0641709	0.299894	130.494
Cdaub_15465	Uncharacterized protein	0.0540108	0.046245	0.454214	232.002
Cdaub_15466	Uncharacterized protein	0.0855806	0.103787	1.37522	650.137
Cdaub_15528	Uncharacterized protein	0.0884764	0.085962	0.782257	345.622
Cdaub_15588	Uncharacterized protein	0.0196952	0.0243761	0.150183	51.3341
Cdaub_15627	Uncharacterized protein	0.0509865	0.0885052	0.687879	380.441
Cdaub_15628	Uncharacterized protein	0.25786	0.0591064	0.9688	157.628
Cdaub_14417	Uncharacterized protein	0.00714602	0.118642	0.100253	94.6956
Cdaub_00480	Uncharacterized protein	0.214638	0.31648	0.221033	153.503
Cdaub_00529	Uncharacterized protein	0.0653698	0.0604831	0.35727	67.3193
Cdaub_00555	Uncharacterized protein	0.0207874	0.0578754	0.22828	110.511
Cdaub_00570	Uncharacterized protein	0.0413802	0.0353378	0.137886	47.7302
Cdaub_00620	Uncharacterized protein	0.0153187	0.0321797	0.09005	37.883
Cdaub_00645	Uncharacterized protein	0.0161982	0.0340274	0.173343	62.906
Cdaub_00667	Uncharacterized protein	0.0513112	0.0578766	0.283989	81.0008
Cdaub_00716	Uncharacterized protein	0.0552881	0.0780323	0.209364	100.179
Cdaub_00743	Uncharacterized protein	0.0243995	0.0944225	0.590385	165.733
Cdaub_03704	Uncharacterized protein	0.0462953	0.0659003	0.0852322	55.6955
Cdaub_04255	Uncharacterized protein	0.0291656	0.0417555	0.151052	76.4307
Cdaub_04599	Uncharacterized protein	0.378064	0.0487849	1.60023	142.034
Cdaub_09868	Uncharacterized protein	0.0134209	0.0563863	0.271844	86.4206
Cdaub_09969	Uncharacterized protein	0.0182749	0.0383899	0.237606	55.3351
Cdaub_10157	Uncharacterized protein	0.0268685	0.134857	0.593616	229.142
Cdaub_10164	Uncharacterized protein	0.0660007	0.0828323	0.434414	131.475
Cdaub_10193	Uncharacterized protein	0.0508687	0.0378283	0.118027	60.9823
Cdaub_10214	Uncharacterized protein	0.0433017	0.0364704	0.20529	53.0563
Cdaub_10860	Uncharacterized protein	0.0283513	0.0786102	0.188466	86.9891
Cdaub_10949	Uncharacterized protein	0.0146397	0.0398283	0.182011	50.4631
Cdaub_11051	Uncharacterized protein	0.234079	0.0881809	0.593486	150.03
Cdaub_11153	Uncharacterized protein	0.212226	0.0285039	0.307832	82.8915
Cdaub_11366	Uncharacterized protein	0.0210275	0.0441722	0.154278	64.6669
Cdaub_11534	Uncharacterized protein	0.0174282	0.0682332	0.178422	82.1084
Cdaub_11559	Uncharacterized protein	0.0159127	0.0334276	0.0349309	28.9274
Cdaub_11963	Uncharacterized protein	0.02093	0.0439674	0.116672	46.721
Cdaub_12032	Uncharacterized protein	0.0241386	0.101415	0.684721	191.063
Cdaub_12307	Uncharacterized protein	0.0525874	0.0702394	0.241749	94.4417
Cdaub_12541	Uncharacterized protein	0.0245321	0.0889714	0.359387	121.765
Cdaub_12701	Uncharacterized protein	0.0300723	0.115278	0.155009	94.9424
Cdaub_12891	Uncharacterized protein	0.0301597	0.063356	0.11064	60.1465
Cdaub_12940	Uncharacterized protein	0.0251142	0.0667285	0.386203	114.808
Cdaub_12983	Uncharacterized protein	0.0289366	0.10303	0.145402	103.713
Cdaub_13035	Uncharacterized protein	0.0122328	0.0367821	0.113247	43.4143
Cdaub_13062	Uncharacterized protein	0.0348858	0.242271	0.204102	117.498
Cdaub_13167	Uncharacterized protein	0.0596167	0.0549049	0.295949	92.5034
Cdaub_13242	Uncharacterized protein	0.0229521	0.0690133	0.0672911	45.518
Cdaub_13244	Uncharacterized protein	0.0345558	0.0513946	0.239788	79.8525
Cdaub_13278	Uncharacterized protein	0.0382913	0.106206	0.0847206	55.03
Cdaub_13593	Uncharacterized protein	0.0473949	0.0928938	0.47971	120.199
Cdaub_13642	Uncharacterized protein	0.024741	0.0396569	0.150593	75.639
Cdaub_13842	Uncharacterized protein	0.0574342	0.0390218	0.32132	73.1826
Cdaub_13943	Uncharacterized protein	0.0172726	0.0362843	0.297445	60.4519
Cdaub_13977	Uncharacterized protein	0.0569977	0.0660235	0.286964	102.938
Cdaub_14039	Uncharacterized protein	0.0606269	0.106507	1.00169	162.924
Cdaub_14154	Uncharacterized protein	0.0305496	0.0372002	0.238842	68.3219
Cdaub_14197	Uncharacterized protein	0.0346497	0.0257671	0.0623234	30.9587
Cdaub_14205	Uncharacterized protein	0.0543426	0.0254445	0.135955	38.3738
Cdaub_14209	Uncharacterized protein	0.0112848	0.0301905	0.125065	49.7241
Cdaub_14247	Uncharacterized protein	0.0215077	0.151324	0.150875	128.805
Cdaub_14276	Uncharacterized protein	0.820025	0.101193	0.893249	401.485
Cdaub_14330	Uncharacterized protein	0.5247	0.0579416	0.366619	182.689
Cdaub_14338	Uncharacterized protein	0.0114663	0.0311949	0.155286	53.0387
Cdaub_14420	Uncharacterized protein	0.0113892	0.0440745	0.249824	74.6232
Cdaub_14421	Uncharacterized protein	0.653183	0.281232	1.15568	362.378
Cdaub_14475	Uncharacterized protein	0.00931341	0.0249165	0.131705	42.1658
Cdaub_14516	Uncharacterized protein	0.0268928	0.0202325	0.102926	37.6044
Cdaub_14568	Uncharacterized protein	0.0104731	0.0220007	0.15711	29.5363
Cdaub_14712	Uncharacterized protein	0.0244007	0.0438893	0.146353	71.2673
Cdaub_14794	Uncharacterized protein	0.0730924	0.0413404	0.241642	56.3962
Cdaub_14824	Uncharacterized protein	0.0385412	0.0951877	0.377487	182.221
Cdaub_14873	Uncharacterized protein	0.0319217	0.0321615	0.222758	45.4667
Cdaub_14937	Uncharacterized protein	0.0101971	0.0214208	0.0735752	22.4212
Cdaub_15053	Uncharacterized protein	0.270649	0.146676	0.653607	183.596
Cdaub_15162	Uncharacterized protein	0.0766641	0.04811	0.296703	89.566
Cdaub_15201	Uncharacterized protein	0.0107816	0.0226488	0.0789445	24.0212
Cdaub_15225	Uncharacterized protein	0.144423	0.154273	0.132583	106.703
Cdaub_15259	Uncharacterized protein	0.00969344	0.0203629	0.0760467	34.0311
Cdaub_15276	Uncharacterized protein	0.0176796	0.0350712	0.0287766	15.764
Cdaub_15277	Uncharacterized protein	0.0618576	0.0217817	0.174775	36.4914
Cdaub_15428	Uncharacterized protein	0.0101436	0.0213085	0.0521562	26.9232
Cdaub_15437	Uncharacterized protein	0.0117042	0.0245868	0.0580451	29.5893
Cdaub_15467	Uncharacterized protein	0.0240703	0.0364855	0.180155	64.5835
Cdaub_15473	Uncharacterized protein	1.03981	0.053284	0.743901	335.448
Cdaub_15598	Uncharacterized protein	0.00755676	0.022722	0.0643913	29.8314
Cdaub_15642	Uncharacterized protein	0.0385077	0.0579529	0.21573	85.0802
Cdaub_00602	Uncharacterized protein	0.359479	0.105078	0.473431	130.862
Cdaub_00665	Uncharacterized protein	0.0818143	0.0336252	0.856822	43.7697
Cdaub_11505	Uncharacterized protein	0.703203	0.247695	0.688527	315.165
Cdaub_13851	Uncharacterized protein	0.993967	0.152757	0.429455	252.553
Cdaub_14170	Uncharacterized protein	0.233741	0.044298	0.317916	94.6063
Cdaub_14342	Uncharacterized protein	0.0978637	0.0367319	0.105839	47.1354
Cdaub_14480	Uncharacterized protein	0.114221	0.0337077	0.115415	38.7074
Cdaub_14663	Uncharacterized protein	0.109306	0.0432224	0.048816	39.4453
Cdaub_15418	Uncharacterized protein	0.0679797	0.0277531	0.182308	29.0859
Cdaub_09767	Uncharacterized protein	0.0355557	0.0679763	1.25855	51.0655
Cdaub_14354	Uncharacterized protein	0.0129092	0.0271181	0.52634	10.7558
Cdaub_00458	Uncharacterized protein	0.0239253	0.0502595	0.0848596	28.4596
Cdaub_00473	Uncharacterized protein	0.0155473	0.0467482	0.0866671	20.1067
Cdaub_00477	Uncharacterized protein	0.0213255	0.0570529	0.092645	40.7492
Cdaub_00483	Uncharacterized protein	0.049822	0.0559395	0.0709593	34.9264
Cdaub_00484	Uncharacterized protein	0.0232003	0.0309879	0.169865	15.4561
Cdaub_00512	Uncharacterized protein	0.0168849	0.0354699	0.0995338	33.0653
Cdaub_00571	Uncharacterized protein	0.0172726	0.0569169	0.202816	42.8974
Cdaub_00599	Uncharacterized protein	0.0199143	0.0845682	0.106059	51.2568
Cdaub_00600	Uncharacterized protein	0.0185757	0.0390218	0.175082	26.1954
Cdaub_00624	Uncharacterized protein	0.0165952	0.068972	0.0700767	37.9074
Cdaub_00706	Uncharacterized protein	0.0188603	0.0738005	0.226178	64.8118
Cdaub_00710	Uncharacterized protein	0.300926	0.0382158	0.869916	85.0018
Cdaub_00719	Uncharacterized protein	0.0456086	0.0737642	0.439494	43.562
Cdaub_00724	Uncharacterized protein	0.0162566	0.0946131	0.141006	45.2221
Cdaub_00728	Uncharacterized protein	0.0916799	0.059747	0.153026	56.7254
Cdaub_00750	Uncharacterized protein	0.0194286	0.0695833	0.155389	59.6151
Cdaub_00752	Uncharacterized protein	0.0212586	0.0578354	0.0766938	19.3691
Cdaub_00774	Uncharacterized protein	0.0304308	0.0639257	0.453988	28.5562
Cdaub_00821	Uncharacterized protein	0.0144831	0.0435485	0.13915	38.7593
Cdaub_00887	Uncharacterized protein	0.181396	0.540335	0.802019	311.304
Cdaub_01879	Uncharacterized protein	0.0256173	0.0532773	0.277984	20.6005
Cdaub_05626	Uncharacterized protein	0.0158568	0.277612	1.2047	27.9489
Cdaub_09719	Uncharacterized protein	0.0139462	0.0379415	0.0742742	22.018
Cdaub_09729	Uncharacterized protein	0.0279787	0.0909304	0.403337	88.0071
Cdaub_09746	Uncharacterized protein	0.028552	0.0353378	0.0730802	21.7957
Cdaub_09777	Uncharacterized protein	0.0197479	0.0559878	0.149682	26.1244
Cdaub_09849	Uncharacterized protein	0.014881	0.0312603	0.0908995	19.716
Cdaub_09907	Uncharacterized protein	0.0142845	0.0429513	0.0313568	8.37265
Cdaub_09958	#N/A	0.0317136	0.125597	0.0696164	37.1806
Cdaub_09960	Uncharacterized protein	0.0187559	0.0394002	0.0964385	17.1334
Cdaub_09989	Uncharacterized protein	0.0367236	0.0498418	0.145503	32.2735
Cdaub_10011	Uncharacterized protein	0.0146714	0.03082	0.1951	10.2113
Cdaub_10012	Uncharacterized protein	0.0688971	0.0672031	0.236687	72.4035
Cdaub_10020	Uncharacterized protein	0.0145454	0.0305552	0.0774654	9.49599
Cdaub_10097	Uncharacterized protein	0.0334075	0.0413472	0.15532	20.8236
Cdaub_10195	Uncharacterized protein	0.0135282	0.0361924	0.0585705	29.966
Cdaub_10212	Uncharacterized protein	0.0348396	0.0969991	0.438713	46.5506
Cdaub_10231	Uncharacterized protein	0.0191436	0.0298186	0.062972	25.3772
Cdaub_10324	Uncharacterized protein	0.0282363	0.0985734	0.247758	78.8818
Cdaub_10343	Uncharacterized protein	0.0242537	0.0489259	0.10737	37.828
Cdaub_10356	#N/A	0.0223461	0.0469421	0.255595	15.5658
Cdaub_10420	Uncharacterized protein	0.0208655	0.0816906	0.168769	26.0061
Cdaub_10507	Uncharacterized protein	0.0298934	0.0898849	0.154638	32.3406
Cdaub_10654	Uncharacterized protein	0.0135147	0.0451452	0.0890007	43.0469
Cdaub_10698	Uncharacterized protein	0.0159314	0.0334669	0.0888082	32.9635
Cdaub_10836	Uncharacterized protein	0.0679454	0.0792591	0.316928	61.8311
Cdaub_10889	Uncharacterized protein	0.048343	0.1023	0.163817	35.3114
Cdaub_10968	Uncharacterized protein	0.0448586	0.190421	0.139568	41.8609
Cdaub_10995	Uncharacterized protein	0.0145767	0.0577286	0.117254	23.4306
Cdaub_11235	Uncharacterized protein	0.0240101	0.0504378	0.121639	37.6832
Cdaub_11370	#N/A	0.342596	0.332346	0.734352	216.589
Cdaub_11399	Uncharacterized protein	0.0176325	0.0370403	0.11719	28.4197
Cdaub_11608	Uncharacterized protein	0.0173168	0.0363771	0.0507696	13.1287
Cdaub_11648	Uncharacterized protein	0.0157829	0.0429384	0.209647	41.5876
Cdaub_11797	Uncharacterized protein	0.0243531	0.0579846	0.07833	25.5595
Cdaub_11825	Uncharacterized protein	0.0282273	0.0439674	0.200127	20.0368
Cdaub_11909	Uncharacterized protein	0.0165952	0.0348614	0.0364292	12.3784
Cdaub_11923	Uncharacterized protein	0.0243556	0.0511635	0.0534644	20.5657
Cdaub_12305	Uncharacterized protein	0.0276927	0.115094	0.363875	47.8126
Cdaub_12369	Uncharacterized protein	0.0315719	0.0383381	0.17796	22.7006
Cdaub_12381	Uncharacterized protein	0.0884084	0.0657877	0.222037	55.1874
Cdaub_12423	Uncharacterized protein	0.0162176	0.0433875	0.194726	29.2294
Cdaub_12427	Uncharacterized protein	0.0646371	0.0755183	1.62659	50.7163
Cdaub_12530	Uncharacterized protein	0.0236743	0.0497324	0.0694087	28.1295
Cdaub_12594	Uncharacterized protein	0.0214268	0.0838429	0.378921	26.9144
Cdaub_12761	Uncharacterized protein	0.0418417	0.0419571	0.171732	28.6568
Cdaub_12785	Uncharacterized protein	0.0149632	0.031433	0.185345	14.1993
Cdaub_13012	Uncharacterized protein	0.014561	0.0305881	0.203178	9.07823
Cdaub_13183	Uncharacterized protein	0.0313812	0.0314678	0.168304	23.3574
Cdaub_13746	Uncharacterized protein	0.0417955	0.066521	0.509835	47.7333
Cdaub_13771	Uncharacterized protein	0.0194845	0.0409308	0.134952	18.1827
Cdaub_13793	Uncharacterized protein	0.0168849	0.0354699	0.0370651	9.76781
Cdaub_13946	Uncharacterized protein	0.0142845	0.0947274	0.0699735	12.1019
Cdaub_14201	Uncharacterized protein	0.0154568	0.0252413	0.0263764	10.2487
Cdaub_14203	Uncharacterized protein	0.0107049	0.0224877	0.0550424	16.131
Cdaub_14216	Uncharacterized protein	0.0514582	0.134326	0.247835	91.2508
Cdaub_14238	Uncharacterized protein	0.0834711	0.0918608	0.287811	88.1251
Cdaub_14268	Uncharacterized protein	0.0188595	0.0242307	0.0343481	13.6084
Cdaub_14341	Uncharacterized protein	0.2387	0.359661	1.40393	131.104
Cdaub_14372	Uncharacterized protein	0.0149426	0.0229967	0.0803191	14.9713
Cdaub_14466	Uncharacterized protein	0.0124693	0.0339238	0.0526543	19.4537
Cdaub_14481	Uncharacterized protein	0.012333	0.0477273	0.100322	50.1857
Cdaub_14737	Uncharacterized protein	0.0088798	0.0186537	0.025494	13.3729
Cdaub_14768	Uncharacterized protein	0.0131729	0.0276721	0.110183	27.558
Cdaub_14825	Uncharacterized protein	0.0131091	0.0275381	0.0287766	10.5104
Cdaub_14826	Uncharacterized protein	0.0236677	0.0558524	0.118804	15.184
Cdaub_14829	Uncharacterized protein	0.0117447	0.0246721	0.0257816	10.2253
Cdaub_14878	Uncharacterized protein	0.0231876	0.0294024	0.111374	25.8613
Cdaub_14967	Uncharacterized protein	0.0107816	0.0226488	0.0528144	6.72583
Cdaub_14971	Uncharacterized protein	0.0260486	0.0199357	0.129913	19.6143
Cdaub_14974	Uncharacterized protein	0.0104731	0.028019	0.0454985	21.7856
Cdaub_15001	Uncharacterized protein	0.0219844	0.0298375	0.200382	19.102
Cdaub_15032	Uncharacterized protein	0.00857614	0.1035	0.0546461	13.4431
Cdaub_15037	Uncharacterized protein	0.0586703	0.0759212	0.192044	63.0142
Cdaub_15077	Uncharacterized protein	0.0268213	0.0235293	0.0333538	17.3967
Cdaub_15121	Uncharacterized protein	0.0115053	0.024169	0.113947	11.5546
Cdaub_15181	Uncharacterized protein	0.0191367	0.0313125	0.0892763	19.7461
Cdaub_15254	Uncharacterized protein	0.0131857	0.027699	0.0929292	24.6262
Cdaub_15256	Uncharacterized protein	0.012333	0.0259079	0.0630487	12.9704
Cdaub_15334	Uncharacterized protein	0.0131857	0.0396473	0.105048	27.6379
Cdaub_15344	Uncharacterized protein	0.0209625	0.0279989	0.113572	19.5919
Cdaub_15375	Uncharacterized protein	0.0132114	0.167631	0.167076	79.7397
Cdaub_15381	Uncharacterized protein	0.0136509	0.0371383	0.050078	13.6821
Cdaub_15421	Uncharacterized protein	0.0133811	0.040235	0.039231	12.5228
Cdaub_15429	Uncharacterized protein	0.0129959	0.0497045	0.149053	45.0705
Cdaub_15495	Uncharacterized protein	0.0291841	0.0592074	0.132851	30.9821
Cdaub_15614	Uncharacterized protein	0.0127512	0.0267862	0.0366086	11.5825
Cdaub_15622	Uncharacterized protein	0.0109296	0.0229596	0.0555328	15.8798
Cdaub_15623	Uncharacterized protein	0.0134342	0.0282211	0.0385698	11.0666
Cdaub_15640	Uncharacterized protein	0.01191	0.0250193	0.0341938	12.0752
Cdaub_00757	Uncharacterized protein	0.209922	0.498985	0.353181	95.0456
Cdaub_00886	Uncharacterized protein	0.671071	0.0479611	0.295604	82.7544
Cdaub_09886	Uncharacterized protein	0.019885	0.0417722	0.0436508	10.9165
Cdaub_10124	Uncharacterized protein	0.0559849	0.0478099	0.0807236	30.7168
Cdaub_10436	Uncharacterized protein	0.0207874	0.0339462	0.0354728	10.896
Cdaub_10570	Uncharacterized protein	0.229696	0.151821	0.258488	76.1329
Cdaub_10709	Uncharacterized protein	0.451194	0.0717071	0.538751	82.3444
Cdaub_10725	Uncharacterized protein	0.100357	0.104943	0.403964	39.6471
Cdaub_10984	Uncharacterized protein	0.0155651	0.0468021	0.0905526	8.45709
Cdaub_11184	Uncharacterized protein	0.0388086	0.0413568	0.0799668	18.2302
Cdaub_11206	Uncharacterized protein	0.079238	0.0318911	0.054769	25.7064
Cdaub_11501	Uncharacterized protein	0.0581442	0.0948636	0.555813	25.6981
Cdaub_11513	Uncharacterized protein	0.0467154	0.0298186	0.101766	26.9475
Cdaub_11627	Uncharacterized protein	0.0587512	0.0702604	0.167751	24.1342
Cdaub_12771	Uncharacterized protein	0.114806	0.0728087	0.130403	34.2503
Cdaub_13065	Uncharacterized protein	0.0466504	0.0346913	0.0362515	17.5613
Cdaub_14169	Uncharacterized protein	0.316013	0.172815	0.589829	93.1925
Cdaub_14185	Uncharacterized protein	0.172114	0.0251298	0.0537976	26.7418
Cdaub_14191	Uncharacterized protein	0.0799648	0.0343074	0.10908	28.036
Cdaub_14258	Uncharacterized protein	0.113444	0.0768128	0.314411	51.7179
Cdaub_14531	Uncharacterized protein	0.0128464	0.0300279	0.144625	7.30092
Cdaub_14533	Uncharacterized protein	0.126294	0.161105	0.131645	48.85
Cdaub_14606	Uncharacterized protein	0.0155244	0.0325462	0.0520743	6.27624
Cdaub_14668	Uncharacterized protein	0.809899	0.289933	0.729703	252.236
Cdaub_14671	Uncharacterized protein	0.048505	0.0322032	0.0886906	23.6867
Cdaub_14678	Uncharacterized protein	0.197375	0.0423207	0.237257	48.2369
Cdaub_10154	Uncharacterized protein	0.0382543	0.0470725	4.95128	215.971
Cdaub_11430	Uncharacterized protein	0.0621324	0.108441	2.58255	352.168
Cdaub_00847	Uncharacterized protein	0.335966	0.15299	3.49906	740.263
Cdaub_02089	Uncharacterized protein	0.0749016	0.104242	2.09459	418.689
Cdaub_11492	Uncharacterized protein	0.287448	0.240736	2.8319	894.859
Cdaub_11630	Uncharacterized protein	0.108879	0.121024	2.6839	380.578
Cdaub_11668	Uncharacterized protein	0.483569	0.220486	3.15059	693.996
Cdaub_12060	Uncharacterized protein	0.594817	0.367808	4.00045	1688.26
Cdaub_14368	Uncharacterized protein	0.574456	0.339155	2.71316	1112.14
Cdaub_15364	Uncharacterized protein	0.124122	0.17572	2.16268	494.314
Cdaub_15721	Uncharacterized protein	0.320367	0.411158	3.90184	1390.4
Cdaub_00597	Uncharacterized protein	0.0434834	0.456911	2.41937	750.883
Cdaub_00685	Uncharacterized protein	0.0610078	0.0946455	2.03736	151.692
Cdaub_12111	#N/A	0.46304	0.407276	4.281	708.289
Cdaub_15665	Uncharacterized protein	0.190993	1.07031	3.23997	506.685
Cdaub_11382	Uncharacterized protein	2.11679	0.268772	1.59855	322.821
Cdaub_13787	Uncharacterized protein	0.952162	3.72744	38.9313	11066.4
Cdaub_14754	Uncharacterized protein	2.5051	0.215864	2.50315	361.954
Cdaub_15778	Uncharacterized protein (Fragment)	1.40928	0.0946125	1.13548	1578.27
Cdaub_14168	Uncharacterized protein (Fragment)	0.00907012	0.0878504	0.372937	265.504
Cdaub_11758	Uncharacterized protein (Fragment)	0.0844142	0.0614007	0.198292	168.518
Cdaub_14244	Uncharacterized protein (Fragment)	0.0262505	0.0338094	0.138947	118.72
Cdaub_15379	Uncharacterized protein (Fragment)	0.0173915	0.0331276	0.134448	146.019
Cdaub_13296	Uncharacterized protein (Fragment)	0.088704	0.268019	0.27872	310.831
Cdaub_14138	Uncharacterized protein (Fragment)	0.173026	0.180347	0.413936	279.05
Cdaub_14594	Uncharacterized protein (Fragment)	0.208737	0.048103	0.154099	86.5582
Cdaub_09764	Uncharacterized protein (Fragment)	0.0881089	0.113016	0.555245	228.143
Cdaub_12989	Uncharacterized protein (Fragment)	0.204277	0.0763805	0.570736	266.744
Cdaub_10047	Uncharacterized protein (Fragment)	0.022532	0.0677501	0.0494612	31.3419
Cdaub_14251	Uncharacterized protein (Fragment)	0.031415	0.0616204	0.249295	84.3357
Cdaub_14535	Uncharacterized protein (Fragment)	0.00921831	0.0193648	0.105303	30.8281
Cdaub_15075	Uncharacterized protein (Fragment)	0.0106376	0.0223464	0.182424	26.4808
Cdaub_15266	Uncharacterized protein (Fragment)	0.0364792	0.0799788	0.342066	84.1791
Cdaub_15403	Uncharacterized protein (Fragment)	0.0133284	0.036261	0.126238	54.4162
Cdaub_15482	Uncharacterized protein (Fragment)	0.0805377	0.0458841	0.263964	60.1358
Cdaub_15559	Uncharacterized protein (Fragment)	0.260275	0.242886	0.246613	185.015
Cdaub_00791	Uncharacterized protein (Fragment)	0.354889	0.282355	1.15353	252.157
Cdaub_10248	Uncharacterized protein (Fragment)	0.0141207	0.050573	0.125056	15.56
Cdaub_11787	Uncharacterized protein (Fragment)	0.0278169	0.335249	0.233084	104.645
Cdaub_12639	Uncharacterized protein (Fragment)	0.0146397	0.0307534	0.119759	25.3458
Cdaub_14248	Uncharacterized protein (Fragment)	0.0225865	0.0581766	0.359278	37.6987
Cdaub_15502	Uncharacterized protein (Fragment)	0.021671	0.0454321	0.0881013	25.9684
Cdaub_12796	Uncharacterized protein (Fragment)	0.0160067	0.0336252	0.0476652	7.17569
Cdaub_14550	Uncharacterized protein (Fragment)	0.377196	0.0369213	0.196556	57.1239
Cdaub_11379	Uncharacterized protein (Fragment)	0.173365	0.0786806	2.68376	521.502
Cdaub_15822	Uncharacterized protein (Fragment)	1.51043	0.126301	3.13874	940.506
Cdaub_11392	Uncharacterized protein F13E6.1	0.123235	0.113016	0.256487	50.7997
Cdaub_10166	UPF0468 protein C16orf80 homolog	0.182447	0.0297561	0.396109	100.168
Cdaub_12549	UPF0468 protein C16orf80 homolog	0.648595	0.0612202	0.161253	138.538
Cdaub_10180	UPF0468 protein C16orf80 homolog	0.0696123	0.0820201	0.251544	46.3873
Cdaub_10372	UPF0686 protein C11orf1 homolog isoform X3	0.0478149	0.0509544	0.0973662	33.7455
Cdaub_10991	UPF0686 protein C11orf1 homolog isoform X3	0.0716887	0.0355142	0.149223	21.9502
Cdaub_15252	UTP--glucose-1-phosphate uridylyltransferase (EC 2.7.7.9)	0.218899	0.0681508	0.604856	356.872
Cdaub_15400	Vesicular integral-membrane protein VIP36	0.0387404	0.0515753	0.508152	65.6918
Cdaub_12109	Vitelline protein BI	0.0886811	1.0122	31.0327	2435.17
Cdaub_00539	Zinc finger HIT domain-containing protein 1	0.279643	0.783586	0.506775	136.285
Cdaub_14451	Zinc finger protein 36 C3H1 type-like 1	0.0502855	0.0183884	0.624657	21.0372
Cdaub_14405	Zinc finger protein 36 C3H1 type-like 1	0.0176625	0.0356298	0.55768	17.3995
Cdaub_07671	Zinc finger protein 36 C3H1 type-like 1	0.0514155	0.0495177	1.28899	39.7971
Cdaub_00834	Zinc finger protein 36 C3H1 type-like 1	0.0610345	0.0537044	1.02558	26.645
Cdaub_00838	#N/A	0.0264405	0.0321071	0.0542104	74.3068
Cdaub_12871	#N/A	0.054609	0.121598	0.415365	475.296
Cdaub_12963	#N/A	0.0721696	0.147788	0.663574	1005.51
Cdaub_13686	#N/A	0.0646531	0.409492	0.634	970.04
Cdaub_13747	#N/A	0.0578086	0.299402	0.303616	673.757
Cdaub_14178	#N/A	0.00993521	0.0327387	0.0793146	99.9987
Cdaub_14445	#N/A	0.0317892	0.0280233	0.0692366	93.7077
Cdaub_15056	#N/A	0.0253892	0.0235353	0.0836533	111.663
Cdaub_15352	#N/A	0.185614	0.0994168	0.345691	417.674
Cdaub_00771	#N/A	0.0143299	0.0760259	0.414607	239.307
Cdaub_09740	#N/A	0.0901491	0.106016	0.342885	230.06
Cdaub_09902	#N/A	0.0531229	0.0401647	0.119383	114.289
Cdaub_10650	#N/A	0.0701283	0.0762706	0.084894	115.043
Cdaub_10730	#N/A	0.163698	0.0919551	0.360412	246.587
Cdaub_11007	#N/A	0.0174958	0.046807	0.213005	183.133
Cdaub_11039	#N/A	0.0192354	0.0404075	0.13645	135.454
Cdaub_11300	#N/A	0.0186013	0.0390754	0.0931061	89.6675
Cdaub_11859	#N/A	0.0457559	0.116866	0.12807	149.615
Cdaub_12002	#N/A	0.0186782	0.0499704	0.083139	103.192
Cdaub_12081	#N/A	0.0305521	0.0801646	0.421234	262.995
Cdaub_12210	#N/A	0.0356963	0.0582928	0.138896	129.012
Cdaub_12217	#N/A	0.0141354	0.0425029	0.120029	95.8163
Cdaub_12302	#N/A	0.0447971	0.0794001	0.0895023	112.906
Cdaub_12769	#N/A	0.0334363	0.119752	0.334174	263.809
Cdaub_13396	#N/A	0.0312728	0.0511703	0.121873	119.749
Cdaub_14072	#N/A	0.047579	0.341381	0.417103	656.629
Cdaub_14344	#N/A	0.0137428	0.0423002	0.0369349	51.0895
Cdaub_14552	#N/A	0.016372	0.0954107	0.282854	259.994
Cdaub_14927	#N/A	0.0514262	0.109901	0.530885	378.633
Cdaub_15152	#N/A	0.364591	0.176941	0.894501	891.773
Cdaub_15241	#N/A	0.00924982	0.0472437	0.126378	138.193
Cdaub_15404	#N/A	0.0118996	0.0249973	0.209473	150.834
Cdaub_15668	#N/A	0.0154719	0.0525662	0.312047	183.122
Cdaub_00534	#N/A	0.036593	0.0535483	0.115704	109.813
Cdaub_00803	#N/A	0.0307356	0.0702215	0.169612	132.009
Cdaub_09737	#N/A	0.0312021	0.141436	0.296959	197.666
Cdaub_09761	#N/A	0.144592	0.0488215	0.128949	91.4847
Cdaub_10433	#N/A	0.0130334	0.0660064	0.113842	75.2027
Cdaub_10950	#N/A	0.0266412	0.0383371	0.105584	76.4942
Cdaub_11338	#N/A	0.022991	0.0482969	0.0864569	61.4877
Cdaub_11756	#N/A	0.159794	0.0553442	0.0578331	65.7
Cdaub_11878	#N/A	0.0191809	0.0402931	0.122218	68.7291
Cdaub_11947	#N/A	0.0826782	0.238305	0.509141	303.43
Cdaub_12027	#N/A	0.148462	0.129332	0.382583	253.521
Cdaub_12263	#N/A	0.0216667	0.103481	0.343911	204.648
Cdaub_12747	#N/A	0.0153014	0.0635946	0.0786763	80.158
Cdaub_13123	#N/A	0.0314338	0.048962	0.1034	79.6567
Cdaub_13471	#N/A	0.0238831	0.0797805	0.136038	139.88
Cdaub_14275	#N/A	0.0124579	0.0338926	0.0533634	43.3215
Cdaub_14320	#N/A	0.0109649	0.0230339	0.0314805	34.4507
Cdaub_14427	#N/A	0.0314664	0.0250854	0.0518779	34.2819
Cdaub_00817	#N/A	0.284728	0.0633011	0.206408	129.765
Cdaub_00850	#N/A	0.0198559	0.041711	0.674604	207.056
Cdaub_11015	#N/A	0.0305643	0.128988	1.28767	591.87
Cdaub_00525	#N/A	0.0776317	0.1308	1.99011	546.351
Cdaub_00536	#N/A	0.0499183	0.112945	0.592563	278.566
Cdaub_00611	#N/A	0.0428019	0.0337049	0.188423	95.9793
Cdaub_00691	#N/A	0.0388699	0.0737189	0.415172	173.154
Cdaub_00826	#N/A	0.180269	0.0889899	1.72678	206.389
Cdaub_00849	#N/A	0.0226173	0.0353105	0.329977	104.02
Cdaub_09700	#N/A	0.034023	0.070759	0.615017	182.809
Cdaub_09783	#N/A	0.0270834	0.0736825	0.706944	179.683
Cdaub_10953	#N/A	0.0540867	0.0521275	0.270056	118.325
Cdaub_11364	#N/A	0.141184	0.118029	1.03903	270.725
Cdaub_11572	#N/A	0.101354	0.0791302	1.74407	464.126
Cdaub_11866	#N/A	0.495271	0.0394548	0.0804522	94.4967
Cdaub_12434	#N/A	0.0703938	0.152386	1.22612	400.596
Cdaub_12631	#N/A	0.298719	0.0842403	0.959633	395.745
Cdaub_12731	#N/A	0.0365365	0.0597832	0.679998	215.679
Cdaub_13090	#N/A	0.0426758	0.0851581	0.736636	216.46
Cdaub_13455	#N/A	0.117471	0.068972	0.538767	191.755
Cdaub_13568	#N/A	0.439701	0.108576	1.87304	265.823
Cdaub_13762	#N/A	0.036372	0.0577449	0.550788	122.15
Cdaub_13857	#N/A	0.124916	0.0405241	0.689645	161.545
Cdaub_14456	#N/A	0.104059	0.0302218	0.362679	154.948
Cdaub_14793	#N/A	0.043293	0.0224522	0.118768	58.8974
Cdaub_15661	#N/A	0.0411508	0.0380353	0.344394	172.271
Cdaub_00763	#N/A	0.0262946	0.0941739	0.898786	184.161
Cdaub_00853	#N/A	0.0122328	0.0403097	1.00153	46.2173
Cdaub_11545	#N/A	0.022645	0.0951401	1.92012	180.135
Cdaub_11906	#N/A	0.0146714	0.0665038	1.08744	92.1761
Cdaub_00006	#N/A	0.0474217	0.0418337	0.043715	31.3971
Cdaub_00554	#N/A	0.0237574	0.0499068	0.192901	69.0123
Cdaub_00562	#N/A	0.0264154	0.0288801	0.0966878	33.7556
Cdaub_00577	#N/A	0.0790358	0.0587746	0.286893	79.1828
Cdaub_00595	#N/A	0.0147997	0.0310895	0.110408	35.2454
Cdaub_00688	#N/A	0.0302947	0.0636396	0.0665016	44.1087
Cdaub_00713	#N/A	0.0238831	0.0501709	0.35243	94.3972
Cdaub_00720	#N/A	0.0528359	0.237322	0.87125	309.506
Cdaub_00737	#N/A	0.0264487	0.0555604	0.631676	75.9784
Cdaub_00769	#N/A	0.0338503	0.0542581	0.144195	68.7624
Cdaub_00780	#N/A	0.0202417	0.0425215	0.0444338	32.1269
Cdaub_00786	#N/A	0.0247111	0.0945109	0.768384	106.748
Cdaub_00806	#N/A	0.118745	0.0651593	0.272126	89.4911
Cdaub_00854	#N/A	0.0616148	0.0851948	0.318819	164.802
Cdaub_09754	#N/A	0.0404834	0.0425215	0.201072	56.9483
Cdaub_09765	#N/A	0.101955	0.0914513	0.436039	98.9178
Cdaub_09773	#N/A	0.0904224	0.0586023	0.196548	88.477
Cdaub_09814	#N/A	0.0560255	0.0368961	0.103248	40.0215
Cdaub_10138	#N/A	0.0474217	0.0745772	0.0601745	41.2147
Cdaub_10228	#N/A	0.017055	0.0456279	0.237475	57.1685
Cdaub_10294	#N/A	0.059167	0.0505274	1.2334	74.8873
Cdaub_10308	#N/A	0.0149797	0.0314678	0.103751	33.1555
Cdaub_10385	#N/A	0.0160637	0.0437025	0.0352624	25.0593
Cdaub_10470	#N/A	0.0271377	0.0570078	0.0595716	36.1529
Cdaub_10621	#N/A	0.0156552	0.0515871	0.399474	88.6901
Cdaub_10691	#N/A	0.0219477	0.0994864	0.46122	132.211
Cdaub_10706	#N/A	0.0144522	0.0303595	0.116895	36.9925
Cdaub_10792	#N/A	0.0386906	0.10351	0.80052	133.598
Cdaub_10947	#N/A	0.0372341	0.0497324	0.304579	64.6876
Cdaub_10961	#N/A	0.0329485	0.102942	0.445528	212.201
Cdaub_11186	#N/A	0.0267095	0.0803113	0.439487	125.951
Cdaub_11316	#N/A	0.0747329	0.107308	0.460709	160.977
Cdaub_11349	#N/A	0.0577313	0.0493014	0.120326	60.1805
Cdaub_11592	#N/A	0.0233478	0.0490464	0.187809	52.4321
Cdaub_11791	#N/A	0.0146714	0.0490093	0.354323	70.9251
Cdaub_12054	#N/A	0.0378677	0.0369303	0.0411057	27.8105
Cdaub_12196	#N/A	0.0226829	0.0476497	0.177952	64.5596
Cdaub_12359	#N/A	0.227973	0.205452	1.00813	332.134
Cdaub_12452	#N/A	0.0669408	0.163488	0.713389	252.108
Cdaub_12465	#N/A	0.194669	0.170487	1.95311	275.923
Cdaub_12527	#N/A	0.0457036	0.120775	0.877497	183.325
Cdaub_12742	#N/A	0.0229132	0.0481335	0.626298	96.5489
Cdaub_12918	#N/A	0.0360961	0.0687564	0.347669	139.392
Cdaub_12990	#N/A	0.0263936	0.0616938	0.242169	118.306
Cdaub_13076	#N/A	0.0363199	0.113286	0.598822	154.964
Cdaub_13078	#N/A	0.0740584	0.0437645	0.289547	56.9183
Cdaub_13135	#N/A	0.0289972	0.0871901	0.104612	59.3256
Cdaub_13172	#N/A	0.0862839	0.0912026	0.334927	101.17
Cdaub_13235	#N/A	0.0567555	0.0719577	0.726714	103.713
Cdaub_13243	#N/A	0.169181	1.25685	0.810063	476.995
Cdaub_13510	#N/A	0.218888	0.0932692	0.696619	132.279
Cdaub_14145	#N/A	0.0249387	0.0523884	0.277533	72.9221
Cdaub_14213	#N/A	0.0201543	0.06755	0.0544163	43.6956
Cdaub_14436	#N/A	0.0171481	0.0395428	0.233196	49.7684
Cdaub_14816	#N/A	0.0585718	0.0571271	0.046025	43.501
Cdaub_14928	#N/A	0.0122995	0.0258373	0.0558779	27.0544
Cdaub_14983	#N/A	0.00991342	0.020825	0.0217615	21.5339
Cdaub_15057	#N/A	0.0337658	0.022941	0.153729	42.5396
Cdaub_00535	#N/A	0.76519	0.0615045	0.203335	111.464
Cdaub_05869	#N/A	0.118198	0.0412157	0.146165	55.489
Cdaub_09769	#N/A	0.110992	0.0324366	0.0661416	34.8754
Cdaub_10972	#N/A	0.297528	0.0830976	0.712975	105.923
Cdaub_14696	#N/A	0.118645	0.0915505	0.0821197	53.4434
Cdaub_15639	#N/A	0.0692967	0.0280818	0.088847	32.0279
Cdaub_00593	#N/A	0.0289353	0.659375	1.75715	88.7865
Cdaub_04850	#N/A	0.0243119	0.0510716	1.02028	21.3137
Cdaub_11594	#N/A	0.0205489	0.0549751	0.789982	47.0219
Cdaub_12436	#N/A	0.0142096	0.0386581	0.571605	34.5927
Cdaub_15589	#N/A	0.0111363	0.0372002	0.550188	11.02
Cdaub_00490	#N/A	0.0238411	0.0500826	0.0845608	17.7381
Cdaub_00496	#N/A	0.0228745	0.0480522	0.0811327	29.1598
Cdaub_00497	#N/A	0.0242249	0.0798262	0.275253	74.6192
Cdaub_00509	#N/A	0.028449	0.0855416	0.224917	57.7508
Cdaub_00526	#N/A	0.0217363	0.0456611	0.0957511	15.3391
Cdaub_00532	#N/A	0.0244877	0.0514411	0.0729198	22.5597
Cdaub_00552	#N/A	0.0166565	0.0349901	0.0365636	19.1093
Cdaub_00556	#N/A	0.0269755	0.0566671	0.0592156	23.4189
Cdaub_00608	#N/A	0.0191267	0.0401792	0.0560761	30.2824
Cdaub_00615	#N/A	0.0294332	0.0586644	0.23679	48.8879
Cdaub_00639	#N/A	0.0339392	0.317328	0.667074	103.049
Cdaub_00653	#N/A	0.017339	0.0364237	0.0508345	14.5324
Cdaub_00654	#N/A	0.0720513	0.153957	0.944296	140.72
Cdaub_00680	#N/A	0.0260418	0.0547056	0.380124	15.1195
Cdaub_00718	#N/A	0.0300874	0.0468647	0.0640501	23.5192
Cdaub_00729	#N/A	0.0247563	0.0520053	0.0908179	23.7567
Cdaub_00733	#N/A	0.0251238	0.0911171	0.128809	62.4345
Cdaub_00754	#N/A	0.0244435	0.0665005	0.14369	58.1642
Cdaub_00755	#N/A	0.0461533	0.104	0.489696	108.799
Cdaub_00818	#N/A	0.0316395	0.209817	0.222986	56.528
Cdaub_00846	#N/A	0.0573071	0.288333	0.380637	41.6344
Cdaub_07090	#N/A	0.0479352	0.945696	0.410178	120.058
Cdaub_08575	#N/A	0.019973	0.0419571	0.11741	25.544
Cdaub_09705	#N/A	0.0177713	0.048348	0.0390108	18.6905
Cdaub_09725	#N/A	0.0289353	0.087004	0.0635176	16.4917
Cdaub_09734	#N/A	0.016906	0.0355142	0.0884824	23.3237
Cdaub_09775	#N/A	0.0237197	0.0500511	0.0915957	32.5757
Cdaub_09790	#N/A	0.0252644	0.0530726	0.0554594	17.825
Cdaub_09798	#N/A	0.0251705	0.0528753	0.406472	24.939
Cdaub_09872	#N/A	0.0182749	0.0549498	0.107157	40.0284
Cdaub_09879	#N/A	0.0219122	0.0460306	0.0481007	13.0796
Cdaub_09941	#N/A	0.025843	0.054288	0.0769556	22.0275
Cdaub_10009	#N/A	0.0191809	0.0402931	0.0421051	17.104
Cdaub_10036	#N/A	0.0239677	0.0503485	0.773068	23.4451
Cdaub_10104	#N/A	0.0170766	0.0358725	0.0500652	22.1389
Cdaub_10105	#N/A	0.0267623	0.0562192	0.134351	21.6762
Cdaub_10161	#N/A	0.0306373	0.0643596	0.0912324	33.2441
Cdaub_10199	#N/A	0.0227592	0.0608885	0.112871	19.8116
Cdaub_10328	#N/A	0.0180316	0.0378787	0.0799938	26.7702
Cdaub_10340	#N/A	0.0144986	0.0387886	0.0523062	22.3239
Cdaub_10360	#N/A	0.0228359	0.0621268	0.0680011	16.6825
Cdaub_10371	#N/A	0.0161403	0.0339057	0.0463389	25.6198
Cdaub_10381	#N/A	0.0182749	0.0488914	0.0906318	27.6848
Cdaub_10397	#N/A	0.0301704	0.0463374	0.09175	25.4171
Cdaub_10533	#N/A	0.0135961	0.0532016	0.0699081	28.6215
Cdaub_10626	#N/A	0.0160637	0.0483011	0.278693	11.1056
Cdaub_10633	#N/A	0.0181768	0.0381838	0.0541272	18.4817
Cdaub_10702	#N/A	0.0192354	0.0404075	0.0422247	20.4248
Cdaub_10766	#N/A	0.0146081	0.0306871	0.0435002	18.4227
Cdaub_10869	#N/A	0.023633	0.0496456	0.502588	33.3118
Cdaub_10877	#N/A	0.063334	0.095922	0.643577	87.5228
Cdaub_10914	#N/A	0.0298276	0.133856	0.277065	88.696
Cdaub_10916	#N/A	0.0267394	0.0832999	0.200274	72.0052
Cdaub_10929	#N/A	0.0509087	0.199206	0.433794	45.0384
Cdaub_10976	#N/A	0.0219477	0.0597102	0.0926786	16.1544
Cdaub_11000	#N/A	0.038775	0.0864497	0.063113	31.1409
Cdaub_11042	#N/A	0.0618986	0.0993255	0.271095	67.139
Cdaub_11081	#N/A	0.0135282	0.0406771	0.060838	11.5282
Cdaub_11238	#N/A	0.0516908	0.0844121	0.149259	53.9619
Cdaub_11279	#N/A	0.0233478	0.0702031	0.0877986	30.7508
Cdaub_11286	#N/A	0.0225695	0.0474115	0.141065	15.9084
Cdaub_11313	#N/A	0.0143147	0.0300707	0.0725208	13.8041
Cdaub_11325	#N/A	0.0313465	0.0838625	0.137621	59.7579
Cdaub_11332	#N/A	0.0205178	0.0616938	0.233435	14.3962
Cdaub_11335	#N/A	0.015969	0.0571927	0.0585819	29.5024
Cdaub_11344	#N/A	0.0174507	0.0474758	0.0629562	23.9224
Cdaub_11346	#N/A	0.0171849	0.0361001	0.0511734	26.0616
Cdaub_11449	#N/A	0.0166976	0.0350763	0.0479388	14.6815
Cdaub_11465	#N/A	0.057483	0.0926533	0.22628	48.6424
Cdaub_11484	#N/A	0.0161596	0.0439632	0.0354728	17.5869
Cdaub_11495	#N/A	0.0164942	0.0346491	0.149111	19.1579
Cdaub_11511	#N/A	0.0170766	0.0358725	0.062645	13.0686
Cdaub_11530	#N/A	0.0230693	0.0617182	0.0506409	14.4057
Cdaub_11537	#N/A	0.0144214	0.0302949	0.0316573	10.657
Cdaub_11539	#N/A	0.0183244	0.0384938	0.104105	30.253
Cdaub_11586	#N/A	0.0257937	0.0541846	0.0566214	15.5772
Cdaub_11609	#N/A	0.0206429	0.0433642	0.088424	16.1316
Cdaub_11739	#N/A	0.0275238	0.0578189	0.329214	42.7568
Cdaub_11767	#N/A	0.0227975	0.0620223	0.083632	15.9924
Cdaub_11810	#N/A	0.0234286	0.063739	0.103206	44.654
Cdaub_11852	#N/A	0.0220191	0.0462551	0.100035	13.2743
Cdaub_11900	#N/A	0.040623	0.049656	0.243114	32.3266
Cdaub_11949	#N/A	0.0235099	0.049387	0.179328	20.375
Cdaub_12008	#N/A	0.0423179	0.127243	0.212443	58.152
Cdaub_12022	#N/A	0.0400643	0.0841624	0.119304	58.6179
Cdaub_12101	#N/A	0.034329	0.148144	0.257912	38.5248
Cdaub_12169	#N/A	0.0492349	0.0396142	0.147083	31.224
Cdaub_12209	#N/A	0.0179361	0.037678	0.0798357	17.7897
Cdaub_12389	#N/A	0.0219833	0.0923601	0.472407	89.9685
Cdaub_12486	#N/A	0.0255504	0.0536734	0.0560872	28.8366
Cdaub_12497	#N/A	0.0154058	0.0323628	0.17082	18.1814
Cdaub_12577	#N/A	0.016636	0.0349471	0.0738027	10.0454
Cdaub_12746	#N/A	0.0159127	0.0334276	0.0349309	9.7134
Cdaub_12787	#N/A	0.0168429	0.0353817	0.0711228	11.1928
Cdaub_12817	#N/A	0.016237	0.146433	0.0712858	21.8507
Cdaub_12839	#N/A	0.0197689	0.0415283	0.0433959	13.1684
Cdaub_12848	#N/A	0.0255023	0.0766815	0.0559816	16.5149
Cdaub_12943	#N/A	0.053951	0.113334	0.202881	31.0006
Cdaub_12979	#N/A	0.0399086	0.0826226	0.21463	24.149
Cdaub_13025	#N/A	0.0222726	0.0467877	0.0991378	39.0761
Cdaub_13141	#N/A	0.0306373	0.0643596	0.160349	37.5016
Cdaub_13386	#N/A	0.023633	0.0496456	0.104106	41.4905
Cdaub_13428	#N/A	0.0445451	0.0935754	0.0977834	27.2653
Cdaub_13435	#N/A	0.0181768	0.0546549	0.0644705	29.2807
Cdaub_13442	#N/A	0.0341962	0.102823	0.128594	26.7328
Cdaub_13462	#N/A	0.0196827	0.0413472	0.0432067	21.737
Cdaub_13528	#N/A	0.0543844	0.114244	0.563756	41.1439
Cdaub_13582	#N/A	0.048887	0.102696	0.57285	31.1682
Cdaub_13597	#N/A	0.0848319	0.188169	1.45853	137.669
Cdaub_13636	#N/A	0.0173835	0.063045	0.0616567	24.3148
Cdaub_13654	#N/A	0.0574911	0.307241	1.91004	199.115
Cdaub_13880	#N/A	0.0438054	0.129157	0.831227	60.2204
Cdaub_13927	#N/A	0.0296317	0.079275	0.374454	45.7484
Cdaub_14026	#N/A	0.042827	0.0886645	0.244046	68.5233
Cdaub_14053	#N/A	0.0157096	0.033001	0.0467804	9.52882
Cdaub_14147	#N/A	0.018913	0.0568685	0.252655	47.3343
Cdaub_14195	#N/A	0.012527	0.041846	0.0628878	26.2725
Cdaub_14224	#N/A	0.0127752	0.0341779	0.088035	14.685
Cdaub_14283	#N/A	0.0136948	0.0223639	0.0377598	12.8275
Cdaub_14291	#N/A	0.0197568	0.0263886	0.114904	18.1796
Cdaub_14360	#N/A	0.0105301	0.0286479	0.0231153	11.6648
Cdaub_14378	#N/A	0.0118165	0.0248228	0.0259391	7.04803
Cdaub_14423	#N/A	0.00985568	0.0207037	0.0293484	6.86516
Cdaub_14471	#N/A	0.00846888	0.0177904	0.0564118	8.86597
Cdaub_14748	#N/A	0.0118165	0.0423207	0.0346438	7.00612
Cdaub_14800	#N/A	0.0100458	0.021103	0.171757	9.66337
Cdaub_14875	#N/A	0.0131857	0.027699	0.057283	20.1252
Cdaub_15106	#N/A	0.0126914	0.0266607	0.0621696	16.9459
Cdaub_15232	#N/A	0.00993521	0.0208708	0.0369041	9.83661
Cdaub_15306	#N/A	0.020819	0.0278074	0.0573108	27.3493
Cdaub_15412	#N/A	0.012333	0.0259079	0.0548961	9.99277
Cdaub_15565	#N/A	0.428867	0.0256395	0.407268	72.2977
Cdaub_15654	#N/A	0.0171484	0.0345927	0.101508	14.2823
Cdaub_15681	#N/A	0.0127033	0.0266856	0.0715856	20.7809
Cdaub_00537	#N/A	0.0742035	0.510271	0.179817	72.4202
Cdaub_00650	#N/A	0.0435425	0.253417	0.484498	28.0131
Cdaub_00588	#N/A	0.022383	0.0470197	0.124772	9.73949
Cdaub_00596	#N/A	0.0292899	0.0296013	0.0819778	15.8763
Cdaub_07726	#N/A	0.0342236	0.0558878	0.246732	14.6821
Cdaub_08299	#N/A	0.0221632	0.0465579	0.285172	11.1342
Cdaub_09686	#N/A	0.0783787	0.0669338	0.187304	27.9754
Cdaub_09711	#N/A	0.0579479	0.0310556	0.716552	23.9458
Cdaub_09824	#N/A	0.0153014	0.0321434	0.123764	6.746
Cdaub_09843	#N/A	0.0556543	0.0908845	0.589023	28.7264
Cdaub_09966	#N/A	0.02093	0.0439674	0.0459447	9.40257
Cdaub_09998	#N/A	0.060643	0.0468647	0.888441	26.4514
Cdaub_10119	#N/A	0.0187819	0.0394548	0.0666166	8.4136
Cdaub_10136	#N/A	0.025942	0.054496	0.0569468	12.2032
Cdaub_10174	#N/A	0.0193177	0.0405805	0.056636	9.96566
Cdaub_10175	#N/A	0.0734229	0.0546006	0.208692	22.2488
Cdaub_10333	#N/A	0.0140038	0.0294177	0.0307407	7.14284
Cdaub_10382	#N/A	0.0203942	0.0428417	0.0447684	11.0699
Cdaub_10560	#N/A	0.0204249	0.0555674	0.0448359	11.0416
Cdaub_10618	#N/A	0.0275238	0.0578189	0.119165	12.973
Cdaub_10838	#N/A	0.314889	0.0566958	0.136982	72.2192
Cdaub_10987	#N/A	0.0146873	0.0392935	0.032241	7.28796
Cdaub_11025	#N/A	0.490162	0.0600653	0.278179	69.7916
Cdaub_11028	#N/A	0.0292208	0.045515	0.0622054	13.2389
Cdaub_11185	#N/A	0.0160257	0.0435991	0.0460099	7.85275
Cdaub_11327	#N/A	0.073534	0.107063	0.134434	32.5635
Cdaub_11358	#N/A	0.0268685	0.0564423	0.0800094	11.9134
Cdaub_11396	#N/A	0.031059	0.0652451	0.239886	14.567
Cdaub_11407	#N/A	0.0269219	0.0565545	0.0590978	13.4921
Cdaub_11510	#N/A	0.0225695	0.0474115	0.0827956	10.4762
Cdaub_11647	#N/A	0.0269755	0.0566671	0.0592156	13.4945
Cdaub_11881	#N/A	0.0296317	0.0622472	0.0650464	12.687
Cdaub_11990	#N/A	0.0321656	0.0875088	0.141694	17.4226
Cdaub_12267	#N/A	0.132505	0.0666204	0.517574	65.3718
Cdaub_12303	#N/A	0.0298934	0.0627967	0.0656208	12.9941
Cdaub_12371	#N/A	0.0251238	0.0527772	0.0748138	12.1631
Cdaub_13215	#N/A	0.0139749	0.029357	0.0512666	6.31876
Cdaub_13263	#N/A	0.0368984	0.0775121	0.0809978	19.5647
Cdaub_13371	#N/A	0.259273	0.108576	0.232438	78.8194
Cdaub_13402	#N/A	0.0289353	0.0607839	0.397031	15.6436
Cdaub_13713	#N/A	0.0478506	0.100519	0.14249	21.8658
Cdaub_13967	#N/A	0.0274124	0.0575848	0.0816288	11.6427
Cdaub_14129	#N/A	0.246601	0.112284	0.590851	107.892
Cdaub_14210	#N/A	0.0106965	0.0224699	0.0234804	5.24922
Cdaub_14313	#N/A	0.129193	0.0208402	0.116961	27.5265
Cdaub_14411	#N/A	0.0113796	0.0239049	0.02498	6.30578
Cdaub_14680	#N/A	0.0129586	0.0346685	0.0284462	6.92956
Cdaub_14744	#N/A	0.0258949	0.0328353	0.0737244	14.8533
Cdaub_14865	#N/A	0.0129834	0.0272741	0.216073	7.01283
Cdaub_14877	#N/A	0.0145638	0.0226849	0.0237051	7.32913
Cdaub_15612	#N/A	0.0129834	0.0272741	0.0285007	6.88347
Cdaub_12951	#N/A	0.302475	0.735595	2.06399	3160.63
Cdaub_00753	#N/A	0.153307	0.984137	3.02944	2710.93
Cdaub_12308	#N/A	0.0158198	2.58847	0.0684918	46.6425
Cdaub_11973	#N/A	0.31212	0.572886	14.8186	2239.95
Cdaub_12998	#N/A	0.0449642	0.264332	2.56596	536.946
Cdaub_13523	#N/A	0.0642797	0.331476	11.9647	746.469
Cdaub_00736	#N/A	0.926096	0.507935	8.09787	2161.35
Cdaub_10281	#N/A	0.213189	0.106247	3.45715	696.589
Cdaub_11526	#N/A	0.455473	0.328974	3.20077	1439.94
Cdaub_11903	#N/A	0.128832	0.210839	2.13106	1050.71
Cdaub_12162	#N/A	0.369885	0.27146	3.3578	1195.45
Cdaub_00778	#N/A	0.0648104	0.314996	2.16549	528.673
Cdaub_13409	#N/A	0.645168	1.97698	35.7784	2200.9
Cdaub_13572	#N/A	0.339698	0.311969	12.8977	376.96
Cdaub_05011	#N/A	0.0438473	1.97248	8.53525	461.979
Cdaub_13917	#N/A	0.0437058	0.853308	3.75663	147.875
Cdaub_00426	#N/A	0.0933536	0.350792	3.45983	177.978
Cdaub_12978	#N/A	0.042186	0.0886196	2.78285	75.9799
Cdaub_13963	#N/A	0.0911759	0.249882	4.67442	129.712
Cdaub_11603	#N/A	0.070231	1.03281	2.42697	97.1262
Cdaub_12398	#N/A	0.57299	0.101335	2.26672	140.073
Cdaub_11061	14-3-3 protein	0.0153534	2.97792	2.96275	12.3295
Cdaub_14636	Uncharacterized protein	0.0905891	7.05075	22.1691	136.55
Cdaub_03664	5-aminolevulinate synthase (EC 2.3.1.37) (5-aminolevulinic acid synthase) (Delta-ALA synthase) (Delta-aminolevulinate synthase)	0.048674	13.4753	1.14925	2.33483
Cdaub_06607	Actin-related protein 2/3 complex subunit 3 (Arp2/3 complex 21 kDa subunit)	0.0176785	1.46677	26.7274	10.3893
Cdaub_09087	AN1-type zinc finger protein 6 (Zinc finger A20 domain-containing protein 3) (SJCHGC00735 protein)	0.0264229	3.21248	8.95465	8.48068
Cdaub_06646	Aquaporin-1	0.0273018	1.55888	8.04597	0.624499
Cdaub_15470	Aquaporin-9	0.0520269	0.877297	1.44789	18.0723
Cdaub_09393	Aspartic protease	0.154569	17.1159	32.9406	49.5331
Cdaub_11334	Bcl2-like 1	0.0180076	0.535146	7.99051	13.3301
Cdaub_00692	Bcl2-like 1	0.0644057	3.9337	61.9288	105.175
Cdaub_11393	Bcl2-like 1	0.154061	9.93833	56.0484	58.0702
Cdaub_00392	Biotin-protein ligase (EC 6.3.4.-)	0.0554584	66.1481	153.68	52.0872
Cdaub_00573	Biotin-protein ligase (EC 6.3.4.-)	0.116138	49.5778	154.717	112.42
Cdaub_00238	Biotin-protein ligase (EC 6.3.4.-)	0.0691742	68.1839	511.676	31.8514
Cdaub_02415	Calmodulin	0.194402	180.186	74.7235	15.588
Cdaub_04667	Calmodulin-like protein 2 (CaM2)	0.131603	5.18066	162.248	84.6249
Cdaub_04402	Carboxymethylenebutenolidase homolog	0.0305642	46.7276	29.0507	49.1344
Cdaub_09573	Cathepsin D	0.0451188	15.2416	128.028	207.074
Cdaub_01964	cellular retinoic acid-binding protein 1	4.11984	98.8156	1188.07	270.163
Cdaub_12124	Collagen alpha-3(VI) chain	0.0283299	0.66186	9.95211	16.8267
Cdaub_12498	Cystathionine gamma-lyase	0.042888	18.0724	17.4328	14.6447
Cdaub_01642	Cystatin B, putative (Cysteine protease inhibitor)	0.0314923	95.0731	40.2322	3.86043
Cdaub_04243	Dhx8 protein	0.01137	2.29628	9.19181	2.88648
Cdaub_10364	DJ-1 family protein	0.141308	13.694	6.30974	87.6553
Cdaub_14049	DNA topoisomerase 1	0.0268663	3.14489	4.90953	94.0549
Cdaub_03734	DNA-directed DNA polymerase (EC 2.7.7.7)	0.0990459	30.9328	5.21808	1.71476
Cdaub_13245	Fatty acid binding protein (Fatty acid binding protein-1)	0.650933	103.327	12.5732	58.5152
Cdaub_02893	Fatty acid binding protein 7, brain	0.0519898	459.093	98.3934	11.9072
Cdaub_02416	Fatty acids binding protein	0.0718897	1.20709	77.8802	2.58801
Cdaub_20338	F-type H+-transporting ATPase subunit delta	0.0448401	44.9187	16.9459	25.2278
Cdaub_02527	Glutathione S-transferase	2.6572	595.988	239.579	324.788
Cdaub_13285	Glutathione-S-transferase (EC 2.5.1.18)	3.39183	604.456	757.786	277.438
Cdaub_00050	Golgi-associated plant pathogenesis-related protein 1	0.280664	17.0546	181.554	241.851
Cdaub_14627	Legumain-1	0.0101133	9.30064	69.318	106.04
Cdaub_08626	Legumain-1	0.125522	3.8057	43.5407	2.6102
Cdaub_08580	Myoglobin	0.0530019	114.863	3261.28	44.8777
Cdaub_00481	Myoglobin	0.283842	109.919	70.0265	94.3873
Cdaub_04832	NAD dependent epimerase/dehydratase family protein (Fragment)	0.154969	14.5656	43.6072	22.8803
Cdaub_15647	NAD+ nucleosidase	0.0212487	0.315981	2.39945	11.5981
Cdaub_03972	Peptidase C1A domain containing protein	0.0133944	12.114	18.4047	1.91404
Cdaub_11304	Peptidase C1A domain containing protein	0.029696	8.19174	51.6862	111.055
Cdaub_14848	Peptidase C1A domain containing protein	0.0105878	15.1311	102.764	80.3426
Cdaub_14553	Peptidase C1A domain containing protein	0.0424496	10.0038	132.278	159.992
Cdaub_10767	Peptidoglycan-recognition protein	0.106058	102.996	511.543	99.8071
Cdaub_13888	Peptidoglycan-recognition protein	0.0169271	2.85138	11.628	20.5776
Cdaub_06895	Peptidoglycan-recognition protein	0.185316	76.7264	106.93	14.0469
Cdaub_14576	Phosphoglycerate mutase (EC 5.4.2.11) (EC 5.4.2.4)	0.314269	22.465	35.5444	258.218
Cdaub_04205	Pro-Pol polyprotein	0.0176395	2.15244	2.18831	12.4012
Cdaub_08659	Protein phosphatase inhibitor 2	0.0299905	2.22359	2.84762	32.085
Cdaub_03395	Putative cystathionine beta-lyase	0.0580311	14.0077	0.492076	2.37878
Cdaub_04310	Putative cystathionine beta-lyase	0.0357913	84.4905	89.2433	40.2457
Cdaub_09986	Putative peptidoglycan-recognition protein SC2-like protein isoform X3	0.14241	264.274	432.284	72.1214
Cdaub_09312	Putative tetraspanin-CD63 receptor	0.171689	5.22649	64.343	120.621
Cdaub_09478	Pyrroline-5-carboxylate reductase (EC 1.5.1.2)	0.0455782	11.1534	14.7275	7.49787
Cdaub_00001	Pyrroline-5-carboxylate reductase (EC 1.5.1.2)	0.109456	17.7172	17.6273	8.09218
Cdaub_09337	Sec7 domain protein	0.0453055	0.672326	4.16047	14.7953
Cdaub_02888	Selenoprotein W, putative	0.0414746	24.3421	7.31463	16.2694
Cdaub_00118	Selenoprotein W, putative	0.180449	18.77	21.9795	141.839
Cdaub_14146	Serine protease inhibitor	0.0194571	5.73795	13.5427	24.6153
Cdaub_01558	Sjoegren syndrome/scleroderma autoantigen 1 homolog	0.0620654	3.33681	3.31364	20.4207
Cdaub_05546	SmKK7	0.0968342	26.0441	44.6006	11.2194
Cdaub_02204	Tetraspanin	0.0138322	40.652	136.075	64.2235
Cdaub_09331	Tetraspanin family protein (Fragment)	0.0165398	3.85783	2.34598	1.86368
Cdaub_07315	Thioredoxin peroxidase (EC 1.11.1.15) (Thioredoxin peroxidase-2)	0.386814	101.703	37.1997	111.639
Cdaub_08566	Translocon-associated protein subunit gamma	0.0361112	21.8866	12.6952	21.4748
Cdaub_09842	Trypsin	0.0372115	0.508421	2.21397	20.6211
Cdaub_05690	Tryptophan-rich antigen	0.0337014	8.25864	567.131	27.7467
Cdaub_01481	Uncharacterized protein	0.02242	1.55528	15.9953	1.79166
Cdaub_04782	Uncharacterized protein	0.0146714	0.294564	20.0988	1.05559
Cdaub_06123	Uncharacterized protein	0.0313465	0.982528	0.72547	11.056
Cdaub_10090	Uncharacterized protein	0.0202115	1.08758	0.661793	6.34595
Cdaub_00443	Uncharacterized protein	0.00889148	0.381959	9.47016	5.5694
Cdaub_13606	Uncharacterized protein	0.022991	1.94084	17.5082	17.0651
Cdaub_13466	Uncharacterized protein	0.0320894	1.3352	12.0281	30.578
Cdaub_08079	Uncharacterized protein	0.0243556	0.559317	7.66143	11.6844
Cdaub_02262	Uncharacterized protein	0.0514894	1.22295	28.4681	3.50482
Cdaub_12179	Uncharacterized protein	0.0208977	1.51208	16.2243	4.60565
Cdaub_00682	Uncharacterized protein	0.018399	0.935054	6.23142	2.61345
Cdaub_04294	Uncharacterized protein	0.101868	1.73771	22.4396	44.2356
Cdaub_13084	Uncharacterized protein	0.0165749	0.56188	2.10758	5.49598
Cdaub_15650	Uncharacterized protein	0.0907598	1.77596	6.91459	35.1144
Cdaub_07692	Uncharacterized protein	0.0743651	1.15258	2.10208	25.9282
Cdaub_00048	Uncharacterized protein	0.100574	32.8454	111.43	203.508
Cdaub_05613	Uncharacterized protein	0.0635547	31.3279	147.675	301.939
Cdaub_06537	Uncharacterized protein	0.513276	143.511	614.284	305.781
Cdaub_07472	#N/A	0.0483632	14.7501	34.6808	52.523
Cdaub_06881	Uncharacterized protein	0.0505901	7.93852	254.086	39.5875
Cdaub_06907	Uncharacterized protein	0.0195407	3.03263	78.1522	19.2021
Cdaub_13604	Uncharacterized protein	0.104289	64.32	160.08	45.2525
Cdaub_08876	Uncharacterized protein	0.0133112	3.44681	1080.88	4.77589
Cdaub_06941	Uncharacterized protein	0.0136647	3.46497	8.89653	4.12984
Cdaub_00418	Uncharacterized protein	0.136797	13.888	278.041	88.0008
Cdaub_05942	Uncharacterized protein	0.0842258	4.49473	105.773	82.5001
Cdaub_08351	Uncharacterized protein	0.177548	21.777	259.924	120.92
Cdaub_02530	Uncharacterized protein	0.458123	94.1889	389.621	115.841
Cdaub_06925	Uncharacterized protein	0.0304634	10.5042	10.8761	2.36712
Cdaub_07022	Uncharacterized protein	0.183155	22.8194	81.0342	263.944
Cdaub_00313	Uncharacterized protein	0.41912	102.85	190.055	77.8954
Cdaub_04388	Uncharacterized protein	0.539424	122.718	63.1789	222.643
Cdaub_15595	Uncharacterized protein	0.032975	3.74676	17.0474	11.9494
Cdaub_00162	Uncharacterized protein	0.12923	5.81137	110.46	12.6929
Cdaub_07212	Uncharacterized protein	0.524403	13.0209	52.1082	705.672
Cdaub_07771	Uncharacterized protein	0.286253	6.05601	151.484	73.5841
Cdaub_08386	Uncharacterized protein	0.13674	49.6676	23.258	23.1802
Cdaub_13867	Uncharacterized protein	0.0662599	3.63068	37.0952	4.37766
Cdaub_10151	#N/A	0.587838	222.899	12.9691	37.8879
Cdaub_00222	Uncharacterized protein	0.30939	32.8993	93.0196	16.3789
Cdaub_00292	Uncharacterized protein	0.399376	10.6307	171.513	56.3132
Cdaub_00787	Uncharacterized protein	0.131851	5.48211	56.794	32.8262
Cdaub_02725	Uncharacterized protein	0.103203	15.5129	11.9844	16.7213
Cdaub_03733	Uncharacterized protein	0.0423959	5.7787	7.85566	11.6738
Cdaub_04736	Uncharacterized protein	0.051884	4.07436	15.1035	8.74544
Cdaub_09216	Uncharacterized protein	0.473681	38.1385	217.428	62.8
Cdaub_03532	Uncharacterized protein	0.568915	74.9748	26.6964	11.3846
Cdaub_08732	Uncharacterized protein (EC 3.4.23.-)	0.0101665	1.67795	43.5129	6.7864
Cdaub_18100	Uncharacterized protein (Fragment)	0.0233478	0.923256	3.222	9.03426
Cdaub_00299	Uncharacterized protein (Fragment)	0.231707	13.1267	85.4675	85.2062
Cdaub_13031	Uncharacterized protein (Fragment)	0.503998	15.8149	150.138	230.637
Cdaub_13812	Uncharacterized protein (Fragment)	0.045595	5.38729	8.50205	12.9491
Cdaub_08495	Uncharacterized protein Smp_205580	0.0578746	2.55299	16.864	3.73492
Cdaub_07885	Venom allergen-like (VAL) 13 protein	0.202819	10.2317	83.1074	35.1376
Cdaub_09912	WW domain-binding protein 2	0.0199378	1.34125	4.33627	21.595
Cdaub_05929	#N/A	0.0206115	0.716608	18.8285	0.904453
Cdaub_08559	#N/A	0.0242255	0.502914	51.21	1.07581
Cdaub_01531	#N/A	0.0155295	3.18013	0.583747	1.13421
Cdaub_03762	#N/A	0.00974226	0.41184	0.583407	2.78259
Cdaub_04682	#N/A	0.0174958	1.10903	9.0767	0.620282
Cdaub_13469	#N/A	0.0475148	1.13737	1.78729	21.0953
Cdaub_08586	#N/A	0.0114566	0.350774	5.73069	0.294503
Cdaub_09282	#N/A	0.011418	1.76989	2.35414	0.260579
Cdaub_09813	#N/A	0.0161789	0.20448	0.804664	5.35376
Cdaub_13270	#N/A	0.0583091	1.58716	17.426	1.08501
Cdaub_14522	#N/A	0.012597	0.143592	1.02599	4.04702
Cdaub_04776	#N/A	0.029122	0.113954	7.89756	0.538026
Cdaub_05157	#N/A	0.016677	0.951428	33.9225	15.3518
Cdaub_14400	#N/A	0.0163287	1.25026	32.9771	12.1353
Cdaub_08018	#N/A	0.022991	1.15241	47.3131	10.7455
Cdaub_08531	#N/A	0.0258924	1.41812	56.413	14.1085
Cdaub_08630	#N/A	0.0440562	1.40929	53.9934	12.9302
Cdaub_11324	#N/A	0.0448964	1.89679	53.3946	25.3807
Cdaub_04687	#N/A	0.0640899	21.1138	25.1028	1.92351
Cdaub_07728	#N/A	0.0136923	0.325212	5.65962	4.9825
Cdaub_14155	#N/A	0.0394958	1.05717	13.4912	14.7506
Cdaub_15603	#N/A	0.0304494	0.747595	13.3554	12.0233
Cdaub_00796	#N/A	0.0361112	1.61405	8.10592	24.908
Cdaub_01926	#N/A	0.0368984	1.33518	24.262	4.0652
Cdaub_02504	#N/A	0.0213592	0.881626	2.08696	15.0359
Cdaub_06280	#N/A	0.0315969	1.26673	22.2129	3.22042
Cdaub_07911	#N/A	0.0279787	1.39032	34.3176	6.35015
Cdaub_09078	#N/A	0.012971	1.307	11.2577	3.24503
Cdaub_11140	#N/A	0.0424642	1.99435	9.01873	23.3972
Cdaub_13754	#N/A	0.0374081	0.657006	41.4613	4.52793
Cdaub_05482	#N/A	0.0288122	14.8729	6.69825	0.939564
Cdaub_02775	#N/A	0.0385804	0.745284	12.4333	9.91041
Cdaub_04708	#N/A	0.0861193	1.74275	31.278	9.88572
Cdaub_04747	#N/A	0.0174282	0.691609	7.24287	2.86469
Cdaub_05303	#N/A	0.0218415	2.97849	4.8599	1.20329
Cdaub_05566	#N/A	0.0289353	1.29696	8.01912	3.39261
Cdaub_08346	#N/A	0.0432773	1.81143	20.7102	5.40504
Cdaub_09793	#N/A	0.0298934	1.0693	2.51343	9.41303
Cdaub_11970	#N/A	0.0209624	0.368893	2.81022	8.48067
Cdaub_02963	#N/A	0.0801055	12.2132	6.36944	1.49358
Cdaub_11940	#N/A	0.022127	0.311422	2.3331	7.86945
Cdaub_13187	#N/A	0.02242	0.337892	3.30874	7.45308
Cdaub_00250	#N/A	0.0742482	21.9684	358.344	71.0772
Cdaub_00695	#N/A	0.552232	1962.13	310.483	306.613
Cdaub_01500	#N/A	0.0231879	10.9605	128.697	27.0287
Cdaub_01730	#N/A	0.224796	75.2816	1052.61	1075.91
Cdaub_01877	#N/A	0.0222726	102.676	448.825	24.8374
Cdaub_02310	#N/A	0.203142	813.852	758.521	290.065
Cdaub_04995	#N/A	0.086156	27.2385	277.927	260.963
Cdaub_05238	#N/A	0.0271922	40.2714	55.5097	53.6098
Cdaub_05551	#N/A	0.0302271	12.6955	217.917	285.645
Cdaub_05558	#N/A	0.0684406	26.8514	125.233	111.763
Cdaub_05918	#N/A	0.232486	982.7	2594.55	945.272
Cdaub_06079	#N/A	0.163946	737.681	2665.94	480.308
Cdaub_06119	#N/A	0.0391379	33.3205	143.286	139.618
Cdaub_06287	#N/A	0.0986737	37.3261	1344.84	206.396
Cdaub_06367	#N/A	0.227378	657.487	1423.25	640.219
Cdaub_07393	#N/A	0.050341	47.5746	163.661	68.5995
Cdaub_07627	#N/A	0.0595086	106.862	257.436	149.404
Cdaub_07774	#N/A	0.0300927	182.419	241.038	135.982
Cdaub_07873	#N/A	0.0748558	24.6712	1891.29	74.3445
Cdaub_08046	#N/A	0.183447	206.187	538.876	993.466
Cdaub_08336	#N/A	0.0333046	13.8811	118.367	37.2011
Cdaub_08497	#N/A	0.0470805	604.793	652.815	105.652
Cdaub_09636	#N/A	0.0496755	68.3062	134.092	89.5496
Cdaub_10830	#N/A	0.220705	625.56	1612.33	950.766
Cdaub_10948	#N/A	1.01162	476.515	4215.55	2706.59
Cdaub_11471	#N/A	0.0750434	32.16	79.3429	763.888
Cdaub_11969	#N/A	0.0829964	105.929	1126.39	503.64
Cdaub_12067	#N/A	0.301616	251.343	4557.25	2692.83
Cdaub_12607	#N/A	0.0455437	482.805	96.3704	80.0361
Cdaub_12814	#N/A	0.0181456	9.34177	474.996	10.8942
Cdaub_13675	#N/A	0.0436829	439.717	287.191	98.4258
Cdaub_13904	#N/A	0.583467	210.11	1831.4	1364.57
Cdaub_14054	#N/A	0.0590986	142.645	412.675	133.63
Cdaub_00361	#N/A	0.041539	163.899	187.061	18.3068
Cdaub_01768	#N/A	0.151162	25.9327	1006.41	295.071
Cdaub_04945	#N/A	0.105855	21.3608	494.968	163.167
Cdaub_05071	#N/A	0.0291847	77.164	129.412	12.0698
Cdaub_05720	#N/A	0.0837292	340.334	450.789	32.0402
Cdaub_06226	#N/A	0.117245	17.9434	380.336	128.113
Cdaub_06851	#N/A	0.245286	266.883	544.54	74.7359
Cdaub_07936	#N/A	0.231584	213.869	428.179	87.8137
Cdaub_12205	#N/A	0.0276927	5.68417	119.92	105.035
Cdaub_14085	#N/A	0.111747	17.025	228.161	267.223
Cdaub_15385	#N/A	0.155199	202.015	84.2033	184.71
Cdaub_00412	#N/A	0.398013	198.935	170.195	154.537
Cdaub_02270	#N/A	0.93687	616.29	314.707	380.302
Cdaub_07004	#N/A	0.111673	19.2691	1575.61	42.4007
Cdaub_13074	#N/A	0.116355	19.7232	115.888	55.1366
Cdaub_13229	#N/A	0.128653	18.9113	62.917	45.5855
Cdaub_17041	#N/A	0.0671424	16.6477	19.3532	35.1811
Cdaub_02785	#N/A	0.0677813	733.267	294.789	18.7879
Cdaub_00026	#N/A	0.132836	347.536	265.258	13.6073
Cdaub_00367	#N/A	0.0958279	407.358	621.123	16.4692
Cdaub_01562	#N/A	0.0314923	26.5206	55.0615	4.85316
Cdaub_02249	#N/A	0.748644	544.595	532.366	131.431
Cdaub_02258	#N/A	0.0731924	10.6997	80.6663	125.562
Cdaub_02520	#N/A	0.259251	173.58	310.442	28.3505
Cdaub_04801	#N/A	0.0997567	7.62205	157.193	123.948
Cdaub_05533	#N/A	0.329222	27.4815	746.804	394.338
Cdaub_07260	#N/A	0.0537369	58.9518	33.4121	10.9039
Cdaub_08113	#N/A	0.300095	357.175	674.379	54.8106
Cdaub_08601	#N/A	0.0548282	4.91993	88.015	33.9671
Cdaub_09899	#N/A	0.0364025	26.0737	135.696	6.45958
Cdaub_11397	#N/A	0.143579	208.653	17.1434	387.527
Cdaub_11536	#N/A	0.0364628	61.6235	24.8112	9.25854
Cdaub_11981	#N/A	0.16273	11.2839	192.186	97.7473
Cdaub_13871	#N/A	0.0547505	6.55909	30.5274	150.961
Cdaub_00423	#N/A	0.0638552	2.31137	50.5927	21.8943
Cdaub_00768	#N/A	0.16639	6.28992	103.299	60.5092
Cdaub_01918	#N/A	0.0365006	15.5987	13.4698	5.67397
Cdaub_04651	#N/A	0.0645539	12.7835	79.2803	3.67231
Cdaub_05144	#N/A	0.226798	30.4644	306.118	72.7854
Cdaub_05350	#N/A	0.0286704	3.17283	185.947	13.9212
Cdaub_06184	#N/A	0.033272	3.03811	32.5967	9.93893
Cdaub_06598	#N/A	0.410311	15.1658	559.058	183.169
Cdaub_07244	#N/A	0.0327095	6.48295	33.6927	6.61422
Cdaub_09735	#N/A	0.0395956	2.67362	17.1762	69.0387
Cdaub_10109	#N/A	0.0696718	2.90115	90.3797	34.6696
Cdaub_11445	#N/A	0.25231	8.42056	316.747	111.386
Cdaub_13512	#N/A	1.30065	579.71	283.9	364.619
Cdaub_00581	#N/A	0.62971	22.1458	283.825	242.872
Cdaub_07475	#N/A	0.0997382	13.4734	50.1537	5.10994
Cdaub_07830	#N/A	0.112211	21.0413	44.3865	12.5962
Cdaub_07966	#N/A	1.293	285.623	627.339	145.873
Cdaub_09873	#N/A	1.04213	99.9825	313.62	524.57
Cdaub_00188	#N/A	0.0263457	10.5972	6.12639	6.2778
Cdaub_00316	#N/A	0.0312189	2.10389	24.0283	2.42308
Cdaub_00334	#N/A	0.145785	7.48213	280.03	16.8364
Cdaub_00372	#N/A	0.304977	15.2712	170.569	51.2172
Cdaub_01764	#N/A	0.28315	6.21334	195.313	36.8845
Cdaub_02673	#N/A	0.070141	4.77857	93.8393	4.43748
Cdaub_05020	#N/A	0.207082	9.92956	111.609	9.62417
Cdaub_05108	#N/A	0.153499	10.224	217.972	23.4641
Cdaub_05171	#N/A	0.140053	3.73291	312.326	5.15513
Cdaub_05875	#N/A	0.0792014	2.19305	104.35	15.4406
Cdaub_06007	#N/A	0.0363049	3.23197	41.3481	8.15827
Cdaub_06064	#N/A	0.037305	3.87283	35.8276	6.84633
Cdaub_06217	#N/A	0.0464528	2.74577	45.9737	3.27792
Cdaub_06867	#N/A	0.0689668	4.65936	44.5739	5.5218
Cdaub_07857	#N/A	0.492331	22.8401	857.77	59.3818
Cdaub_09046	#N/A	0.502954	11.3064	101.298	285.971
Cdaub_13914	#N/A	0.0244435	2.58001	5.58133	91.5884
Cdaub_11150	#N/A	0.280415	4.69654	184.429	19.6245
Cdaub_07890	#N/A	0.139655	8.22934	36.0756	7.55424
Cdaub_11177	#N/A	0.0560535	11.3032	14.3344	14.7483
Cdaub_12531	#N/A	0.0433307	3.26011	5.27842	14.8339
Cdaub_12683	#N/A	0.0746543	3.54008	26.0566	11.3636
Cdaub_13197	#N/A	0.676917	25.8786	249.307	83.2742
Cdaub_02558	#N/A	5.65291	718.824	2098.1	1860.16
Cdaub_06962	#N/A	14.51	3700.74	5060.6	2628.72
Cdaub_10918	#N/A	5.07331	1086.13	205.225	2338.08
Cdaub_00662	#N/A	3.29132	339.412	2453.3	564.804
Cdaub_14704	ADP-ribosylation factor-like protein 2-binding protein (Fragment)	1.03378	0.0276586	0.281174	33.6128
Cdaub_15284	AH receptor-interacting protein	0.0369	0.561333	0.0749881	30.0211
Cdaub_14739	Aspartic protease	0.0131389	0.343064	0.209499	14.4335
Cdaub_15210	ATP-binding cassette sub-family A member 1	0.0131345	0.0275916	0.0288324	5.21907
Cdaub_10645	cAMP-dependent protein kinase type II regulatory subunit	0.0191809	0.0402931	0.0700806	6.03961
Cdaub_15135	Elongation of very long chain fatty acids protein (EC 2.3.1.199) (Very-long-chain 3-oxoacyl-CoA synthase)	0.0924529	1.42059	1.38274	40.4477
Cdaub_14688	Glycoprotein-N-acetylgalactosamine 3-beta-galactosyltransferase	0.0107134	0.0286619	0.0314096	3.81296
Cdaub_10400	Hypotheticial protein	0.0892967	0.204723	0.0667113	28.4833
Cdaub_14277	Leucine Rich repeat-containing domain protein	1.1663	0.0255851	0.215038	62.3007
Cdaub_10642	Leucine Rich repeat-containing domain protein (Fragment)	0.225817	0.0490361	0.0326662	18.2752
Cdaub_00690	LIM domain protein	0.99666	0.0374301	0.0391134	62.4378
Cdaub_01962	Lipocalin / cytosolic fatty-acid binding protein	1.13799	546.812	0.8206	1055.87
Cdaub_04190	Phosphoglycerate mutase (EC 5.4.2.11) (EC 5.4.2.4)	2.2376	0.195929	1.86646	260.949
Cdaub_10888	Protein lifeguard 2	0.0145923	0.030654	0.201786	5.40025
Cdaub_14163	Putative ef hand containing protein	1.5335	0.0264376	0.297849	30.0147
Cdaub_15458	Sulfide:quinone oxidoreductase, mitochondrial	0.0125386	0.0413175	0.142792	3.61551
Cdaub_11861	Tetraspanin	0.0193553	0.101204	0.0330291	8.20001
Cdaub_00807	Uncharacterized protein	0.387046	0.410381	0.208167	114.806
Cdaub_00699	Uncharacterized protein	0.0141798	1.39906	0.265175	20.6088
Cdaub_15391	Uncharacterized protein	0.0564175	1.27877	0.759662	56.7181
Cdaub_00524	Uncharacterized protein	0.0212586	0.0446576	0.0623262	8.765
Cdaub_00594	Uncharacterized protein	0.019885	0.0417722	0.170976	7.65661
Cdaub_09753	Uncharacterized protein	0.0244877	0.0514411	0.0868545	8.40215
Cdaub_09964	Uncharacterized protein	0.018704	0.0392913	0.133541	7.66807
Cdaub_10078	Uncharacterized protein	1.13023	0.0510248	0.995295	59.6674
Cdaub_10366	Uncharacterized protein	0.0174282	0.0366112	0.0618154	6.15563
Cdaub_10443	Uncharacterized protein	0.025359	0.0532714	0.445337	8.29458
Cdaub_10738	Uncharacterized protein	1.03248	0.0529737	0.338644	55.8897
Cdaub_10870	Uncharacterized protein	0.0286982	0.0883523	0.0640501	14.1398
Cdaub_10898	Uncharacterized protein	0.0243507	0.0491216	0.0678976	7.55218
Cdaub_10911	Uncharacterized protein	0.0159878	0.0480731	0.0350959	7.0562
Cdaub_11329	Uncharacterized protein	0.028569	0.0600146	0.0850731	9.04405
Cdaub_11518	Uncharacterized protein	0.0203635	0.0427773	0.0584637	7.23896
Cdaub_11757	Uncharacterized protein	0.0200618	0.0421436	0.211326	7.36077
Cdaub_12164	Uncharacterized protein	1	0.0390754	0.538467	77.4142
Cdaub_12590	Uncharacterized protein	0.0199612	0.0397853	0.296781	7.35107
Cdaub_12615	Uncharacterized protein	0.608714	0.153599	0.1325	98.6592
Cdaub_12709	Uncharacterized protein	0.0190193	0.0399535	0.0417503	5.68263
Cdaub_12890	Uncharacterized protein	1.18158	0.0481335	0.347532	64.7715
Cdaub_12970	Uncharacterized protein	0.0168011	0.0352939	0.0368812	4.82535
Cdaub_14125	Uncharacterized protein	0.0155473	0.03266	0.046297	5.05179
Cdaub_14196	Uncharacterized protein	0.183842	0.021567	0.0787837	23.6336
Cdaub_14271	Uncharacterized protein	1.49465	0.0893151	0.366194	86.306
Cdaub_14503	Uncharacterized protein	0.011173	0.023471	0.0396291	4.415
Cdaub_14701	Uncharacterized protein	0.012333	0.0259079	0.027073	4.41758
Cdaub_14849	Uncharacterized protein	0.432107	0.238777	0.140071	78.7579
Cdaub_14945	Uncharacterized protein	0.0105383	0.0221377	0.0231332	3.25409
Cdaub_14975	Uncharacterized protein	1.26808	0.041615	0.752131	65.514
Cdaub_14996	Uncharacterized protein	0.0664243	0.087124	0.0765363	21.8561
Cdaub_15196	Uncharacterized protein	0.0979225	0.197158	0.267421	38.8096
Cdaub_24124	Uncharacterized protein	0.134964	0.258358	0.35397	53.9961
Cdaub_10163	Uncharacterized protein	0.0208014	0.0565918	0.136679	6.65595
Cdaub_14539	Uncharacterized protein	0.0128358	0.0428772	0.0845295	4.23703
Cdaub_15041	Uncharacterized protein	0.029471	0.0973162	0.0387521	9.42928
Cdaub_15507	Uncharacterized protein	0.0967764	0.24172	0.0703344	28.1187
Cdaub_15581	Uncharacterized protein	1.41933	0.0228857	0.416965	37.7301
Cdaub_12482	Uncharacterized protein	2.25868	0.0370057	0.608775	54.7311
Cdaub_09795	Uncharacterized protein (Fragment)	0.0171197	0.237635	0.135095	14.0825
Cdaub_11982	Uncharacterized protein (Fragment)	0.0427804	0.184475	0.187072	17.273
Cdaub_13676	Uncharacterized protein (Fragment)	4.27647	0.11566	1.09733	207.15
Cdaub_09749	Uncharacterized protein F13E6.1	0.239716	10.5498	1.61332	67.959
Cdaub_15103	Universal stress protein	0.433317	0.0254217	3.06361	29.3442
Cdaub_05138	Zinc finger A20 and AN1 domain-containing stress-associated protein 9	2.61923	0.164206	12.2229	257.017
Cdaub_14769	#N/A	1.4147	0.0267963	0.0298259	29.9513
Cdaub_01502	#N/A	0.0166156	0.174486	0.587803	11.0154
Cdaub_12754	#N/A	0.0146397	0.257894	0.106977	12.8479
Cdaub_12915	#N/A	0.0216321	0.192946	0.047486	12.72
Cdaub_00576	#N/A	0.0272469	0.0572372	0.0598113	8.78714
Cdaub_00655	#N/A	0.0282119	0.0592644	0.143344	11.5697
Cdaub_00714	#N/A	0.0271922	0.0571223	0.138163	7.92091
Cdaub_09671	#N/A	0.0452653	0.0750975	0.132245	14.3827
Cdaub_09751	#N/A	0.029762	0.0625207	0.0653323	9.58479
Cdaub_09785	#N/A	0.0209949	0.0441037	0.311596	7.30559
Cdaub_09928	#N/A	0.0179837	0.0377781	0.039477	5.75082
Cdaub_10178	#N/A	0.0148159	0.0311235	0.102098	5.05405
Cdaub_10410	#N/A	0.0172067	0.036146	0.0377715	5.99353
Cdaub_10418	#N/A	0.0255504	0.0536734	0.0560872	9.8329
Cdaub_10427	#N/A	0.0162957	0.0342321	0.0597801	6.32918
Cdaub_10527	#N/A	0.0167596	0.0352066	0.0743507	6.22407
Cdaub_10542	#N/A	0.0189394	0.0397859	0.0543754	5.5002
Cdaub_10733	#N/A	0.0193453	0.0406384	0.042466	7.32375
Cdaub_10744	#N/A	0.0186782	0.0392371	0.0788727	7.23318
Cdaub_10746	#N/A	0.018399	0.0386507	0.0539426	6.51362
Cdaub_10803	#N/A	0.0392514	0.0824547	0.0861629	14.0382
Cdaub_10810	#N/A	0.0210602	0.0442409	0.188566	6.90712
Cdaub_10850	#N/A	0.73005	0.0610448	0.0637902	59.7885
Cdaub_11096	#N/A	0.02869	0.0602689	0.084114	10.5415
Cdaub_11138	#N/A	0.0140329	0.0294786	0.0308043	4.38412
Cdaub_11229	#N/A	0.0243995	0.0512557	0.190696	8.54502
Cdaub_11291	#N/A	0.0254066	0.0533713	0.0744873	8.08742
Cdaub_11402	#N/A	0.0551603	0.107106	0.589143	18.4649
Cdaub_11566	#N/A	0.0677049	0.0641212	0.140538	20.2595
Cdaub_11618	#N/A	0.0261186	0.0411688	0.142173	9.02732
Cdaub_11624	#N/A	0.015336	0.0322162	0.033665	5.03704
Cdaub_11701	#N/A	0.0261423	0.0549168	0.0573865	9.20212
Cdaub_11776	#N/A	0.0247563	0.0520053	0.0725809	9.90938
Cdaub_11778	#N/A	0.0234691	0.0493014	0.0673801	7.02351
Cdaub_11785	#N/A	0.0220909	0.046406	0.162441	8.02698
Cdaub_12104	#N/A	0.0380385	0.0799071	0.0835006	12.2561
Cdaub_12134	#N/A	0.018913	0.0397303	0.106579	5.47584
Cdaub_12216	#N/A	0.015894	0.0333884	0.0348899	4.63753
Cdaub_12259	#N/A	0.0379516	0.0789292	0.18755	11.1659
Cdaub_12293	#N/A	0.014881	0.0312603	0.0765149	5.41391
Cdaub_12383	#N/A	0.0156371	0.0328486	0.0343259	6.31655
Cdaub_12429	#N/A	0.033272	0.0698941	0.146567	11.5021
Cdaub_12480	#N/A	0.0313465	0.0658494	0.0688107	11.1156
Cdaub_12644	#N/A	0.0441146	0.135785	0.920254	17.6435
Cdaub_12745	#N/A	0.0164142	0.0344811	0.113686	4.92218
Cdaub_13008	#N/A	0.0171849	0.0361001	0.0511734	7.14075
Cdaub_13333	#N/A	0.0683925	0.26762	0.150132	34.9886
Cdaub_13377	#N/A	0.0174282	0.0466262	0.188301	6.53681
Cdaub_13393	#N/A	0.0241816	0.050798	0.0708962	8.63395
Cdaub_13418	#N/A	0.0181281	0.0380815	0.052046	5.91799
Cdaub_13456	#N/A	0.0170766	0.0456855	0.0374858	7.20465
Cdaub_13608	#N/A	0.0403027	0.0846634	0.11571	14.6186
Cdaub_13705	#N/A	0.0307068	0.0645053	0.404941	9.68631
Cdaub_13849	#N/A	0.0323191	0.0864646	0.0709455	11.7213
Cdaub_13899	#N/A	0.022721	0.0618142	0.642988	8.50202
Cdaub_13973	#N/A	0.0151304	0.0317842	0.0332136	5.55026
Cdaub_14110	#N/A	0.0194286	0.0408133	0.0557795	6.1862
Cdaub_14127	#N/A	0.0214607	0.0450822	0.0471097	6.48111
Cdaub_14143	#N/A	0.0124008	0.0260503	0.0272218	4.9861
Cdaub_14264	#N/A	0.0127392	0.026761	0.0279645	3.7384
Cdaub_14325	#N/A	0.0412991	0.0441708	0.0723165	12.2764
Cdaub_14610	#N/A	0.29559	0.027363	0.521684	31.9432
Cdaub_15047	#N/A	0.0116039	0.0243761	0.0617996	4.09859
Cdaub_15215	#N/A	0.458384	0.0281394	0.477188	39.5431
Cdaub_15310	#N/A	0.0133547	0.0280542	0.117857	4.47343
Cdaub_15384	#N/A	0.012971	0.027248	0.0284734	4.55013
Cdaub_15600	#N/A	0.0227343	0.0281374	0.0294028	6.96953
Cdaub_15618	#N/A	0.0134476	0.0282492	0.118676	4.86629
Cdaub_16744	#N/A	0.0215633	0.0452976	0.0473347	6.53859
Cdaub_00651	#N/A	0.023633	0.0632261	0.136051	7.15976
Cdaub_10369	#N/A	0.0198559	0.226336	0.0435868	9.36881
Cdaub_11546	#N/A	0.0163153	0.044387	0.0358147	5.72933
Cdaub_11568	#N/A	0.0909511	0.497562	0.718931	44.2316
Cdaub_11615	#N/A	0.0219833	0.0588126	0.0482568	6.98996
Cdaub_12062	#N/A	0.0585659	0.172912	0.830509	18.3821
Cdaub_12517	#N/A	0.210459	0.690351	0.0665016	38.39
Cdaub_12521	#N/A	0.0218415	0.065674	0.0801247	7.99871
Cdaub_12903	#N/A	0.0168639	0.0548074	0.0712113	4.77907
Cdaub_13088	#N/A	0.0175184	0.052675	0.0384557	5.04443
Cdaub_13570	#N/A	0.0511008	0.136712	0.37803	16.4486
Cdaub_13725	#N/A	0.0176785	0.0472958	0.0388071	5.56397
Cdaub_14538	#N/A	0.0208822	0.0767267	0.0403694	8.18562
Cdaub_14709	#N/A	0.0130964	0.0437481	0.0574975	4.9726
Cdaub_00280	#N/A	0.0479245	8.41954	0.27718	35.1303
Cdaub_11581	#N/A	0.124757	0.537416	2.67978	54.3639
Cdaub_14132	#N/A	1.36947	2.43931	6.3287	487.648
Cdaub_02804	ADP-ribosylation factor 2b	3.25242	92.6776	85.5891	0.178893
Cdaub_08776	Aldo-keto reductase family 1, member B4 (Aldose reductase) (EC 1.1.1.21)	0.152511	8.13978	73.6818	0.0336724
Cdaub_07898	Arginine/serine-rich-splicing factor RSP40	0.0260418	3.22283	37.6939	0.0746316
Cdaub_00321	Arginine/serine-rich-splicing factor RSP40	0.02242	2.88445	15.3553	0.211292
Cdaub_06355	BAX inhibitor 1 (Putative Bax inhibitor-1)	0.0909032	35.9655	146.357	0.335539
Cdaub_00036	Calcium-binding protein (EF hand)	0.0636166	32.0922	41.1625	0.0948862
Cdaub_02854	Carboxymethylenebutenolidase homolog	0.0277612	13.9143	3.23461	0.0982322
Cdaub_09586	Cathepsin B	0.295825	0.160155	138.965	0.276798
Cdaub_07703	Cathepsin B	0.277835	8.01187	187.805	0.0718765
Cdaub_08082	cellular retinoic acid-binding protein 1	0.0959519	421.32	400.57	0.678441
Cdaub_08030	Cellular retinoic acid-binding protein I	0.0778456	144.757	1003.57	0.435675
Cdaub_09562	CG33128	0.00996446	1.05299	336.473	0.548724
Cdaub_02291	Clone ZZD560 mRNA sequence	0.0494223	17.4946	36.8162	0.110757
Cdaub_08929	Collagen alpha-2(I) chain	1.29109	2.37377	37.9274	0.0544786
Cdaub_00319	Cystatin B, putative (Cysteine protease inhibitor)	0.460764	5.74569	57.0619	0.079703
Cdaub_05625	EF hand	1.28827	0.261873	40.069	0.0737803
Cdaub_09003	Eukaryotic translation initiation factor 4H (SJCHGC09499 protein)	0.0321402	2.4086	19.346	0.189184
Cdaub_05945	Expressed conserved protein	0.0298276	0.647558	101.595	0.115052
Cdaub_07871	Expressed conserved protein	0.0283299	0.385848	76.996	0.115953
Cdaub_07661	Fasciclin domain protein	0.0141207	1.71482	28.3851	0.0316447
Cdaub_03726	Fatty acid binding protein 7, brain	0.0126204	165.589	13.6445	0.0720519
Cdaub_04907	Fatty acid binding protein 7, brain	2.14139	1248.7	136.93	14.9501
Cdaub_00297	Granulin	0.204468	1.45246	474.107	3.22072
Cdaub_04348	Heat shock protein 70 (Putative chaperone protein DnaK)	0.118009	11.3633	54.2598	0.221303
Cdaub_08966	Hexosyltransferase (EC 2.4.1.-)	0.00886237	0.0186171	2.57749	0.0198608
Cdaub_00104	Large subunit ribosomal protein L40e	0.769408	81.6217	223.133	0.234655
Cdaub_06857	Lysosomal aspartic protease-like protein (Lysosomal aspartic protease-like protein (Fragment)) (Fragment)	0.0233197	1.9194	52.8106	0.0857283
Cdaub_05397	Malate dehydrogenase (EC 1.1.1.37)	0.167213	6.43683	47.8944	0.0657581
Cdaub_09487	Myoglobin	0.199035	112.363	109.708	1.31134
Cdaub_07955	Myoglobin	28.1248	645.158	2179.99	0.200111
Cdaub_05737	Myoglobin	10.3782	204.115	958.862	0.279982
Cdaub_05949	#N/A	1.79846	241.877	2469.26	51.3743
Cdaub_00221	NADH dehydrogenase subunit 2	0.141484	76.3794	76.1537	0.256532
Cdaub_02808	#N/A	0.495343	563.793	466.188	0.55484
Cdaub_00150	NADH dehydrogenase subunit 5	0.237411	605.37	521.767	0.543142
Cdaub_01903	NADH-ubiquinone oxidoreductase chain 1 (EC 1.6.5.3)	0.127105	248.779	182.203	0.351391
Cdaub_00888	Peptidase C1A domain containing protein	0.0293687	7.33657	192.13	1.43473
Cdaub_02247	Peptidyl-prolyl cis-trans isomerase (PPIase) (EC 5.2.1.8)	0.0410355	324.478	431.687	0.459346
Cdaub_08655	Predicted protein	0.0294076	0.0264869	11.4086	0.0361344
Cdaub_08230	SmKK7	38.2834	418.879	611.933	1.59173
Cdaub_09649	UDP-N-acetylglucosamine transferase subunit ALG13-like protein	0.012527	1.66787	11.5712	0.0280734
Cdaub_08905	Uncharacterized protein	0.0129959	0.316728	18.551	0.0291241
Cdaub_09643	Uncharacterized protein	0.0389503	1.07022	35.0552	0.0710641
Cdaub_04951	Uncharacterized protein	0.427214	0.455281	59.2293	0.117575
Cdaub_06950	Uncharacterized protein	0.0369992	0.626495	135.889	0.304538
Cdaub_00348	Uncharacterized protein	0.0219833	0.04618	20.344	0.116952
Cdaub_04106	Uncharacterized protein	0.0379382	1.64241	29.5924	0.125065
Cdaub_06227	Uncharacterized protein	0.184509	0.288877	216.704	1.17821
Cdaub_06549	Uncharacterized protein	0.0192902	0.0405227	17.6088	0.166282
Cdaub_07188	Uncharacterized protein	0.0157279	0.0518268	27.2195	0.19571
Cdaub_06082	Uncharacterized protein	0.0768647	141.946	204.969	0.149025
Cdaub_06845	Uncharacterized protein	0.0918654	16.5791	495.265	0.579334
Cdaub_00242	Uncharacterized protein	0.177346	5.72225	582.038	0.315226
Cdaub_20022	Uncharacterized protein	0.823056	215.533	122.984	0.665503
Cdaub_07941	Uncharacterized protein	0.568861	23.0361	99.6352	0.182871
Cdaub_16207	Uncharacterized protein	0.871146	12.9044	56.1297	0.0666704
Cdaub_00137	Uncharacterized protein	0.0252644	27.2789	22.3702	0.150478
Cdaub_05109	Uncharacterized protein	0.0390236	4.23251	21.707	0.100351
Cdaub_04035	Uncharacterized protein	2.203	58.4293	45.8166	0.0509921
Cdaub_06399	Uncharacterized protein	9.57432	5.09167	338.258	0.292935
Cdaub_08716	Uncharacterized protein	4.47206	12.5861	168.213	0.345462
Cdaub_00389	Uncharacterized protein	14.4121	104.909	376.479	0.604492
Cdaub_00332	Uncharacterized protein	0.833776	475.534	427.54	12.4717
Cdaub_06638	Uncharacterized protein	0.0304717	3.28488	1183.56	2.58527
Cdaub_04715	Uncharacterized protein	0.405961	3.32309	619.956	2.01146
Cdaub_07585	Uncharacterized protein	3.60095	671.866	667.745	57.3618
Cdaub_09011	Uncharacterized protein (EC 3.4.23.-)	0.0801687	1.76321	96.3293	0.0670113
Cdaub_09013	Uncharacterized protein (EC 3.4.23.-)	0.0131345	0.704862	16.5508	0.0622615
Cdaub_08391	Uncharacterized protein (Fragment)	0.108674	0.17649	102.549	0.188114
Cdaub_08207	Uncharacterized protein (Fragment)	0.0142695	0.252018	58.8552	0.418929
Cdaub_00434	Uncharacterized protein (Fragment)	0.13247	6.00967	171.432	0.251628
Cdaub_06442	Uncharacterized protein (Fragment)	0.0596579	10.0742	50.0162	0.10828
Cdaub_05796	Uncharacterized protein (Fragment)	0.0237992	2.44065	19.3785	0.201767
Cdaub_08459	Uncharacterized protein (Fragment)	0.0780429	5.45442	78.4772	1.55241
Cdaub_00114	Uncharacterized protein F13E6.1	3.55867	29.5198	84.6242	0.154756
Cdaub_06448	Uncharacterized protein Smp_205580	0.0371006	0.0779367	218.543	0.0831434
Cdaub_05463	Uncharacterized protein Smp_205580	0.0344573	0.0921847	31.6246	0.0772195
Cdaub_07710	#N/A	0.0299596	0.340534	1214.23	0.716679
Cdaub_08013	#N/A	0.0312758	0.747136	369.79	0.20214
Cdaub_00460	#N/A	0.0196331	0.186627	101.171	0.045993
Cdaub_05440	#N/A	0.0342828	0.163736	138.435	0.132237
Cdaub_06479	#N/A	0.0265524	0.167279	129.643	0.119308
Cdaub_06322	#N/A	0.0288122	1.13915	788.064	1.02201
Cdaub_08607	#N/A	0.0205322	0.984883	592.882	0.943611
Cdaub_07036	#N/A	0.0288736	1.59028	48.3237	0.0827469
Cdaub_07816	#N/A	0.0261929	0.157516	37.1883	0.0750646
Cdaub_07226	#N/A	0.0468609	0.693402	21.9598	0.0475663
Cdaub_08134	#N/A	0.400418	0.908067	91.5323	0.178877
Cdaub_05059	#N/A	0.0335191	0.283028	66.7634	0.183842
Cdaub_07016	#N/A	0.123832	1.14529	170.118	0.590076
Cdaub_07147	#N/A	0.0468571	0.183352	79.3694	0.420032
Cdaub_07508	#N/A	0.0509087	0.106943	40.1226	0.165131
Cdaub_09796	#N/A	0.0160637	0.531649	48.5284	0.215034
Cdaub_05409	#N/A	0.0314193	0.221813	22.3674	0.0896887
Cdaub_07464	#N/A	0.0680462	0.471814	52.1737	0.812986
Cdaub_08447	#N/A	0.0295744	0.353493	34.067	0.409194
Cdaub_05322	#N/A	0.0255987	1.36018	21.2482	0.425508
Cdaub_06325	#N/A	0.016822	0.190005	10.2189	0.248218
Cdaub_05136	#N/A	0.0233881	0.730534	9.94598	0.0758635
Cdaub_00232	#N/A	0.029676	0.205765	10.1557	0.161054
Cdaub_00243	#N/A	0.0237992	0.138511	8.09979	0.0679364
Cdaub_02481	#N/A	0.0305682	0.24061	13.7554	0.118253
Cdaub_04941	#N/A	0.0228745	0.234604	7.44971	0.0655547
Cdaub_05086	#N/A	0.0329482	0.188639	16.068	0.0738378
Cdaub_08593	#N/A	0.0212586	0.149119	6.75268	0.047641
Cdaub_00262	#N/A	0.0349414	1.1358	14.5862	0.435469
Cdaub_00281	#N/A	0.0378293	0.694304	17.0104	0.524458
Cdaub_07368	#N/A	0.0686579	1.47863	17.8661	0.361499
Cdaub_05060	#N/A	0.0158013	0.147741	4.69393	0.0963604
Cdaub_06966	#N/A	0.0251238	0.21214	7.75494	0.133377
Cdaub_00339	#N/A	0.041539	82.199	207.442	0.201875
Cdaub_00448	#N/A	0.0951188	179.276	1218.48	0.466273
Cdaub_05214	#N/A	0.0412857	126.739	202.976	0.359893
Cdaub_08710	#N/A	0.0956229	11.9111	53.5177	0.0465351
Cdaub_06074	#N/A	1.66586	19.7528	64.1546	0.0704411
Cdaub_02550	#N/A	0.0289265	687.954	32.9527	0.347906
Cdaub_02743	#N/A	0.199476	162.976	1014.51	0.704604
Cdaub_02925	#N/A	0.0386573	934.328	20.3917	0.360578
Cdaub_06548	#N/A	0.0368984	14.3152	197.09	0.1288
Cdaub_06773	#N/A	0.0313465	37.8238	497.007	0.230331
Cdaub_06916	#N/A	0.0263457	10.9235	89.9991	0.0590415
Cdaub_08366	#N/A	0.0385804	12.7902	173.313	0.172919
Cdaub_07856	#N/A	0.100848	18.6804	305.274	0.176833
Cdaub_06604	#N/A	0.0276362	14.8728	24.6296	0.0619333
Cdaub_06666	#N/A	0.049763	17.4344	174.525	0.238958
[truncated: 473 more rows]
