# Supplementary material for: Transcriptome and Secretome Analysis of Intra-Mammalian Life-Stages of Calicophoron daubneyi Reveals Adaptation to a Unique Host Environment
Source: Mol Cell Proteomics. 2021 Feb 11;20:100055. doi: 10.1074/mcp.RA120.002175 (PMC7973311; doi:10.1074/mcp.RA120.002175)
Supplement: Table S3 [file mmc4.xlsx]

## Sheet: C.daubneyi adult ES
Supplementary Table S3 - Identification of adult C. daubneyi ES proteins by LC-MS/MS
		Unique peptides			% cover			Normalised emPAI
Contig ID	Mol. Weight	Adult ES1	Adult ES2	Adult ES3	Adult ES1	Adult ES2	Adult ES3	Adult ES1	Adult ES2	Adult ES3	Protein Name
Cdaub_04412	62 kDa	110	117	110	#N/A	#N/A	#N/A	109.66	108.95	4.3367	Heat shock protein 70
Cdaub_09216	35 kDa	29	35	31	0.319	0.329	0.357	59.235	91.103	78.64	Uncharacterized protein
Cdaub_09628	45 kDa	50	49	49	0.561	0.626	0.72	61.032	17.73	63.941	Annexin
Cdaub_09334	28 kDa	35	35	33	#N/A	#N/A	#N/A	37.671	31.33	15.541	Putative glutathione transferase
Cdaub_00104	15 kDa	8	9	13	0.367	0.453	0.43	2.7248	3.4296	4.6514	Large subunit ribosomal protein L40e
Cdaub_08655	34 kDa	12	15	14	0.286	0.276	0.224	1.6974	2.6896	1.1394	Predicted protein
Cdaub_11047	12 kDa	25	25	18	#N/A	#N/A	#N/A	11.481	9.7355	2.4194	Uncharacterized protein
Cdaub_03526	36 kDa	14	16	10	0.686	0.686	0.686	72.538	91.755	20.892	Hypothetical protein (EC 3.4.14.1)
Cdaub_02479	24 kDa	25	23	30	0.579	0.579	0.611	93.251	110.05	166.9	Uncharacterized protein
Cdaub_14497	23 kDa	15	17	12	0.337	0.38	0.337	56.684	71.843	33.856	Uncharacterized protein
Cdaub_09450	34 kDa	10	8	8	0.237	0.237	0.24	102.32	69.203	22.184	Peptidase C1A domain containing protein
Cdaub_03526	12 kDa	10	13	11	0.686	0.686	0.686	72.538	91.755	20.892	Cathepsin C
Cdaub_01674	12 kDa	9	10	11	0.412	0.412	0.412	111.06	64.195	65.98	Cystatin B, putative
Cdaub_15406	12 kDa	50	48	60	#N/A	#N/A	#N/A	9.4407	8.9455	34.231	Actin-5
Cdaub_24583	29 kDa	33	35	41	0.629	0.664	0.777	64.94	86.359	82.863	14-3-3 protein
Cdaub_00128	10 kDa	14	12	30	#N/A	#N/A	#N/A	33.936	18.513	510.88	Uncharacterized protein
Cdaub_26027	42 kDa	21	19	22	0.408	0.398	0.429	2.2101	1.0574	0.88313	Phosphoglycerate kinase (EC 2.7.2.3)
Cdaub_01785	30 kDa	5	6	8	0.362	0.358	0.362	0.82269	1.135	0.60764	14-3-3 protein
Cdaub_14312	48 kDa	7	9	10	0.253	0.229	0.222	11.546	14.595	15.233	Uncharacterized protein
Cdaub_15697	33 kDa	12	16	20	0.376	0.376	0.397	58.276	74.777	49.811	Peptidase C1A domain containing protein
Cdaub_00711	14 kDa	14	13	16	0.217	0.217	0.217	107.08	62.145	137.01	Uncharacterized protein
Cdaub_09632	33 kDa	21	21	28	0.264	0.264	0.353	3.7632	5.0939	3.2344	Cathepsin B
Cdaub_08607	35 kDa	17	18	24	0.438	0.476	0.649	4.8894	3.9685	3.7949	Uncharacterized protein
Cdaub_02854	30 kDa	13	19	20	0.55	0.513	0.428	1.5056	2.1658	1.2248	Carboxymethylenebutenolidase homolog
Cdaub_09641	50 kDa	11	11	12	0.384	0.399	0.382	14.949	31.396	2.2118	Uncharacterized protein
Cdaub_00660	28 kDa	15	14	14	0.446	0.446	0.446	2.8268	2.4063	1.4821	Uncharacterized protein
Cdaub_08214	12 kDa	14	12	5	0.245	0.245	0.29	0	0	0.82443	Uncharacterized protein
Cdaub_02527	26 kDa	49	43	60	0.698	0.698	0.747	40.422	29.507	32.947	Glutathione-S-transferase (EC 2.5.1.18)
Cdaub_00211	61 kDa	34	34	37	0.461	0.459	0.454	11.946	3.2811	13.811	Uncharacterized protein
Cdaub_05467	18 kDa	26	25	26	0.491	0.491	0.509	124.5	33.604	29.125	Peptidyl-prolyl cis-trans isomerase (PPIase) (EC 5.2.1.8)
Cdaub_09750	12 kDa	9	9	10	0.48	0.48	0.608	4.2734	4.1852	2.2256	Uncharacterized protein
Cdaub_23930	57 kDa	41	38	43	0.596	0.596	0.596	7.1027	5.4471	3.9555	Leucine aminopeptidase 2 (Leucyl aminopeptidase)
Cdaub_14853	43 kDa	24	18	25	0.482	0.403	0.417	3.0831	1.9334	1.5295	PI-PLC X domain-containing protein 3
Cdaub_15544	40 kDa	34	37	32	0.651	0.651	0.678	15.867	21.58	8.3188	Fructose-bisphosphate aldolase (EC 4.1.2.13)
Cdaub_01495	86 kDa	44	39	59	0.366	0.353	0.43	2.6383	2.0392	2.667	Uncharacterized protein
Cdaub_00856	38 kDa	46	42	48	0.667	0.667	0.603	2.4308	2.4877	0.79977	Cathepsin B (EC 3.4.22.1)
Cdaub_02716	17 kDa	27	27	30	#N/A	#N/A	#N/A	36.43	59.582	33.498	Myoglobin
Cdaub_15479	26 kDa	26	28	19	0.556	0.556	0.346	1.8318	94.584	0.53014	Legumain
Cdaub_15617	28 kDa	33	36	31	0.575	0.575	0.575	16.246	24.486	5.6429	Triosephosphate isomerase (EC 5.3.1.1)
Cdaub_16065	23 kDa	18	15	20	0.412	0.403	0.436	4.3986	0	2.0021	Proteasome subunit beta (EC 3.4.25.1)
Cdaub_03397	64 kDa	36	42	44	0.608	0.649	0.598	3.1549	4.6296	2.9292	Glucose-6-phosphate isomerase (EC 5.3.1.9)
Cdaub_04393	47 kDa	30	33	43	0.529	0.524	0.575	4.9313	5.621	6.7104	Enolase
Cdaub_04494	94 kDa	29	34	29	0.354	0.415	0.451	1.0685	1.3556	0.53034	Eft-2-prov protein
Cdaub_01483	71 kDa	33	33	41	0.419	0.411	0.536	5.2935	4.2709	6.7039	Uncharacterized protein
Cdaub_08671	45 kDa	25	32	19	0.278	0.289	0.26	0.82355	1.0522	0.29432	Cathepsin D
Cdaub_15630	42 kDa	29	25	37	0.44	0.44	0.437	5.0797	3.8378	5.1569	Leucine Rich repeat-containing domain protein (Fragment)
Cdaub_14515	58 kDa	35	31	41	0.531	0.531	0.625	3.6785	2.7725	2.807	Protein disulfide-isomerase (EC 5.3.4.1) (Fragment)
Cdaub_03961	53 kDa	25	24	37	0.394	0.481	0.51	2.0641	2.0215	2.5825	Dihydrolipoyl dehydrogenase (EC 1.8.1.4)
Cdaub_01962	19 kDa	25	28	32	0.589	0.589	0.718	46.388	75.032	66.2	Lipocalin / cytosolic fatty-acid binding protein
Cdaub_03237	29 kDa	29	23	28	0.592	0.56	0.544	20.268	10.015	8.4777	Uncharacterized protein (Fragment)
Cdaub_27246	64 kDa	35	32	37	0.352	0.336	0.4	3.1664	2.749	1.8683	Malic enzyme
Cdaub_26914	21 kDa	8	5	9	#N/A	#N/A	#N/A	0.91634	0.50637	0.48043	Malate dehydrogenase (EC 1.1.1.37)
Cdaub_26984	31 kDa	19	22	23	#N/A	#N/A	#N/A	7.2782	8.8593	5.2812	Uncharacterized protein
Cdaub_00187	34 kDa	16	18	20	0.226	0.282	0.262	2.2138	3.074	1.84	Peptidase C1A domain containing protein
Cdaub_14739	41 kDa	14	15	15	#N/A	#N/A	#N/A	1.7364	1.6368	1.0349	Cathepsin D
Cdaub_07021	33 kDa	19	20	20	0.203	0.238	0.175	1.9894	2.2032	1.0528	Uncharacterized protein
Cdaub_16254	18 kDa	25	27	29	0.34	0.34	0.335	1.3043	1.3641	0.75676	Myoglobin
Cdaub_03695	58 kDa	24	28	28	0.412	0.44	0.371	1.7225	2.4117	1.2048	Glutamate dehydrogenase
Cdaub_04246	56 kDa	25	20	29	0.426	0.386	0.453	2.0052	1.323	1.4054	Protein disulfide-isomerase (EC 5.3.4.1)
Cdaub_15137	43 kDa	14	13	10	0.41	0.41	0.372	2.1898	1.7613	0.54576	PI-PLC X domain-containing protein 3
Cdaub_09655	36 kDa	21	21	23	0.557	0.631	0.621	2.4922	2.2773	1.4158	Aldo-keto reductase, putative
Cdaub_01269	58 kDa	23	24	23	0.308	0.37	0.261	1.5972	1.6869	0.8374	Calreticulin autoantigen homolog,putative
Cdaub_09547	40 kDa	12	11	15	0.201	0.201	0.191	0.9891	0.84904	0.74368	Uncharacterized protein
Cdaub_10439	26 kDa	21	23	19	0.597	0.624	0.597	7.4229	10.719	2.9844	Ferritin (EC 1.16.3.1)
Cdaub_16419	24 kDa	13	13	12	0.467	0.505	0.467	2.6367	3.062	1.935	Glutathione S-transferase protein
Cdaub_20920	46 kDa	8	7	17	0.139	0.108	0.263	0.39575	0.32012	0.6739	Heterogeneous nuclear ribonucleoprotein K
Cdaub_08554	31 kDa	16	13	16	0.493	0.493	0.359	4.1716	3.4508	1.6343	14-3-3 protein
Cdaub_03179	57 kDa	13	19	19	0.171	0.275	0.218	0.67532	1.1703	0.62653	Carboxypeptidase (EC 3.4.16.-) (Fragment)
Cdaub_09380	36 kDa	23	18	20	0.537	0.473	0.476	6.3193	4.157	2.4624	Aldo-keto reductase, putative
Cdaub_01134	20 kDa	21	24	20	0.629	0.629	0.618	15.557	24.555	6.9438	Nucleoside diphosphate kinase (EC 2.7.4.6)
Cdaub_25706	29 kDa	8	10	20	0.409	0.49	0.598	1.9127	2.4673	4.4759	Tyrosine 3-monooxygenase/tryptophan 5-monooxygenase activation protein epsilon
Cdaub_09466	38 kDa	15	15	17	0.179	0.179	0.156	1.575	1.3667	0.92374	Cathepsin B1 (Fragment)
Cdaub_00545	28 kDa	16	14	17	0.572	0.523	0.609	5.3495	3.5656	2.8047	14-3-3 protein
Cdaub_00146	17 kDa	17	16	25	0.472	0.479	0.589	3.9991	2.7001	5.9178	Uncharacterized protein
Cdaub_13243	13 kDa	15	15	19	0.584	0.584	0.566	21.532	21.087	29.618	Uncharacterized protein
Cdaub_04565	73 kDa	19	27	27	0.306	0.396	0.48	0.57467	0.97625	0.58204	Fasciclin I-like protein
Cdaub_25401	39 kDa	18	20	14	0.466	0.466	0.396	2.3524	3.4302	0.89383	Glyceraldehyde-3-phosphate dehydrogenase (EC 1.2.1.12)
Cdaub_09573	45 kDa	10	10	9	0.289	0.331	0.267	1.6099	2.0911	0.69008	Cathepsin D
Cdaub_07585	27 kDa	21	18	23	0.414	0.379	0.409	6.6482	4.4134	4.4835	Uncharacterized protein
Cdaub_01247	60 kDa	19	19	20	0.422	0.396	0.472	1.1122	1.0892	0.63319	Uncharacterized protein
Cdaub_14167	46 kDa	24	20	18	0.461	0.37	0.325	2.3482	1.4101	0.71548	Uncharacterized protein
Cdaub_02965	57 kDa	24	26	19	0.374	0.511	0.5	1.3133	1.0173	0.58278	Putative leucyl aminopeptidase
Cdaub_15533	50 kDa	19	20	25	0.418	0.368	0.423	1.5075	1.6149	1.3156	Alpha-1,4 glucan phosphorylase (EC 2.4.1.1)
Cdaub_24521	33 kDa	12	13	13	0.305	0.403	0.305	1.2742	1.2479	0.77997	Thioredoxin-like protein 1
Cdaub_04409	45 kDa	22	19	24	0.392	0.373	0.461	1.3021	1.767	0.92502	Branched-chain-amino-acid aminotransferase (EC 2.6.1.42)
Cdaub_09596	49 kDa	6	7	3	0.384	0.384	0.331	1.8215	2.1145	0.60055	renin
Cdaub_09581	49 kDa	10	11	13	0.19	0.248	0.251	0.74824	0.92034	15.324	Aspartic protease 2
Cdaub_00371	23 kDa	5	6	9	0.251	0.291	0.325	0.62085	0.78762	0.80263	CS domain protein
Cdaub_01199	23 kDa	14	14	14	0.358	0.358	0.365	3.1622	3.097	1.9513	Peptidyl-prolyl cis-trans isomerase (PPIase) (EC 5.2.1.8)
Cdaub_11585	25 kDa	19	26	21	0.544	0.544	0.548	6.142	15.244	4.2249	Ferritin (EC 1.16.3.1)
Cdaub_20703	33 kDa	17	14	19	0.38	0.349	0.343	1.6538	1.1195	0.87543	S-methyl-5'-thioadenosine phosphorylase (EC 2.4.2.28) (5'-methylthioadenosine phosphorylase) (MTA phosphorylase) (MTAP) (MTAPase)
Cdaub_11009	26 kDa	18	17	19	0.378	0.413	0.431	4.9717	4.2438	2.9844	Ferritin (EC 1.16.3.1)
Cdaub_08645	16 kDa	10	10	8	#N/A	#N/A	#N/A	10.024	9.8168	2.8474	Putative inorganic pyrophosphatase (EC 3.6.1.1)
Cdaub_15666	17 kDa	14	13	11	0.857	0.857	0.683	1.2446	1.7204	1.4668	Fructose-bisphosphate aldolase (EC 4.1.2.13)
Cdaub_15174	47 kDa	20	22	22	0.405	0.338	0.376	1.8248	1.6794	1.1436	Uncharacterized protein
Cdaub_04471	71 kDa	23	18	23	0.311	0.284	0.35	1.2402	0.77931	0.6069	Uncharacterized protein
Cdaub_01271	54 kDa	17	19	21	#N/A	#N/A	#N/A	0.73421	0.75427	0.58977	Asparagine--tRNA ligase
Cdaub_01371	51 kDa	20	20	22	0.371	0.446	0.506	1.5871	1.5544	0.98745	2-oxoisovalerate dehydrogenase subunit alpha (Fragment)
Cdaub_01310	47 kDa	15	15	22	0.418	0.477	0.49	1.1025	1.0797	1.1235	Peptidylprolyl isomerase (EC 5.2.1.8)
Cdaub_02794	16 kDa	13	12	16	0.547	0.547	0.709	7.5555	5.4374	6.3694	Uncharacterized protein
Cdaub_04350	54 kDa	16	19	19	0.37	0.396	0.389	1.1888	0.99427	0.74213	Putative aldehyde dehydrogenase 1B1
Cdaub_15959	29 kDa	3	3	2	0.559	0.469	0.579	3.4325	2.2492	1.2041	Inorganic diphosphatase (Fragment)
Cdaub_04841	28 kDa	18	14	18	0.658	0.653	0.663	4.0039	2.2995	2.0992	Proteasome subunit alpha type (EC 3.4.25.1)
Cdaub_01320	46 kDa	19	19	19	0.443	0.379	0.443	1.4727	1.3786	0.77981	Aspartate aminotransferase (EC 2.6.1.1)
Cdaub_22344	54 kDa	12	15	15	0.366	0.378	0.352	0.81506	1.0729	0.57436	Putative aldehyde dehydrogenase 1B1
Cdaub_03914	55 kDa	20	20	21	0.382	0.53	0.405	0.6869	0.70422	0.43949	Fasciclin domain protein
Cdaub_04405	78 kDa	20	17	24	0.352	0.317	0.386	0.70677	0.57958	0.54292	Thimet oligopeptidase
Cdaub_20450	21 kDa	10	11	14	0.466	0.466	0.526	2.1773	3.0861	2.7677	Cupin domain protein
Cdaub_08082	15 kDa	16	17	16	0.56	0.56	0.649	2.2985	3.2885	1.3768	cellular retinoic acid-binding protein 1
Cdaub_13573	26 kDa	14	16	17	0.34	0.34	0.34	1.2704	1.7597	1.1074	Glutathione S-transferase Mu 1-like protein
Cdaub_02843	15 kDa	14	15	12	0.455	0.455	0.614	2.1357	1.5565	1.1554	Fatty acid binding protein (Fatty acid binding protein-1)
Cdaub_09011	36 kDa	9	11	8	0.384	0.396	0.396	1.5468	2.4173	0.81098	Uncharacterized protein (Fragment)
Cdaub_03072	68 kDa	18	19	18	0.318	0.312	0.293	0.85537	0.90851	0.44847	Uncharacterized protein
Cdaub_08832	46 kDa	18	15	16	0.306	0.306	0.311	0.60304	0.5692	0.34237	Uncharacterized protein
Cdaub_03043	59 kDa	19	17	17	0.286	0.301	0.303	1.1352	0.93454	0.5003	Uncharacterized protein
Cdaub_04242	35 kDa	13	12	17	0.416	0.326	0.339	1.114	0.81798	0.66868	Aldo-keto reductase, putative
Cdaub_20970	30 kDa	19	14	14	0.579	0.379	0.437	4.0264	2.0808	1.1139	MGC115040 protein
Cdaub_09178	39 kDa	15	18	22	0.526	0.538	0.637	1.5367	2.0973	1.6869	Uncharacterized protein
Cdaub_26983	55 kDa	15	15	16	0.274	0.272	0.31	0.71018	0.66528	0.49059	Acid sphingomyelinase-like phosphodiesterase 3a
Cdaub_00208	32 kDa	10	8	7	0.197	0.197	0.197	1.0504	0.73614	0.3265	Papain family cysteine protease
Cdaub_01527	50 kDa	13	13	11	0.291	0.315	0.347	0.82729	0.81021	0.34146	Elongation factor 1-gamma (Fragment)
Cdaub_15388	29 kDa	16	15	17	0.508	0.508	0.512	2.8746	2.4673	1.7145	Chloride intracellular channel exc-4
Cdaub_12127	32 kDa	18	19	14	0.505	0.544	0.473	3.1536	3.4752	1.0031	Proteasome subunit alpha type (EC 3.4.25.1)
Cdaub_15479	22 kDa	3	6	4	0.556	0.556	0.346	1.8318	94.584	0.53014	Uncharacterized protein
Cdaub_19128	15 kDa	9	7	11	0.465	0.403	0.403	3.5579	2.0785	3.0096	Thioredoxin
Cdaub_09730	74 kDa	17	18	14	0.294	0.361	0.253	0.69129	0.73449	0.27773	Uncharacterized protein
Cdaub_00895	39 kDa	14	17	14	0.429	0.476	0.396	1.3468	1.8545	0.70611	EF hand containing protein
Cdaub_01323	63 kDa	16	18	18	0.275	0.339	0.301	0.79795	0.93164	0.49875	Putative t-complex protein 1 subunit alpha (TCP-1-alpha) (CCT-alpha)
Cdaub_04066	54 kDa	15	15	12	#N/A	#N/A	#N/A	0.91421	0.89534	0.34669	Elongation factor 1-alpha (Fragment)
Cdaub_00797	26 kDa	14	11	14	0.396	0.405	0.423	2.8462	1.7464	1.4922	Ferritin (EC 1.16.3.1)
Cdaub_09496	35 kDa	18	16	14	#N/A	#N/A	#N/A	1.7066	1.4665	0.66033	Malate dehydrogenase (EC 1.1.1.37)
Cdaub_11379	25 kDa	12	12	15	0.36	0.36	0.365	2.2361	2.19	1.8613	Uncharacterized protein (Fragment)
Cdaub_18708	32 kDa	14	14	14	0.617	0.617	0.642	1.9129	1.8734	1.0029	Proteasome subunit beta type (EC 3.4.25.1)
Cdaub_10133	25 kDa	9	12	24	0.483	0.538	0.546	1.4573	2.6005	7.5833	Uncharacterized protein
Cdaub_14576	33 kDa	11	10	14	0.258	0.297	0.266	1.1718	0.98729	0.92668	Phosphoglycerate mutase (EC 5.4.2.11) (EC 5.4.2.4)
Cdaub_14970	31 kDa	14	9	14	0.466	0.379	0.469	2.3458	0.95144	1.0079	Oxidoreductase, short chain dehydrogenase/reductase family protein (Fragment)
Cdaub_03056	60 kDa	9	9	13	0.403	0.403	0.403	0.45017	0.44088	0.30034	Uncharacterized protein
Cdaub_08535	23 kDa	14	14	14	0.802	0.802	0.564	5.6297	4.5235	1.9307	Proteasome subunit beta type (EC 3.4.25.1)
Cdaub_00317	24 kDa	11	8	12	0.406	0.332	0.415	2.0252	1.1413	1.2556	Proteasome beta 1 subunit
Cdaub_13031	28 kDa	7	11	10	0.375	0.355	0.29	0.69791	1.8196	0.59214	Uncharacterized protein (Fragment)
Cdaub_27306	54 kDa	13	11	16	0.249	0.294	0.32	0.76869	0.44516	0.39995	Uncharacterized protein
Cdaub_04096	21 kDa	11	10	9	0.455	0.505	0.505	2.0963	2.23	0.90615	Fructose-bisphosphate aldolase (EC 4.1.2.13) (Fragment)
Cdaub_08695	47 kDa	13	12	11	0.232	0.26	0.246	0.72945	0.66926	0.28956	Estrogen-regulated protein EP45
Cdaub_09407	33 kDa	10	9	9	0.312	0.312	0.312	1.2033	1.0128	0.46163	Cysteine PRotease related protein (EC 3.4.22.-)
Cdaub_15919	29 kDa	14	12	18	#N/A	#N/A	#N/A	0.99684	0.7748	0.58978	DnaJ homolog subfamily A member 1
Cdaub_01555	30 kDa	9	12	14	0.473	0.462	0.527	1.0097	1.5895	1.1294	Proteasome subunit alpha type (EC 3.4.25.1)
Cdaub_00223	23 kDa	13	12	14	0.458	0.393	0.388	2.9516	2.453	1.8151	Fructose-bisphosphate aldolase (EC 4.1.2.13)
Cdaub_03296	35 kDa	13	13	15	0.405	0.355	0.414	1.5411	1.5093	1.0045	Uncharacterized protein
Cdaub_13355	26 kDa	5	5	5	0.349	0.502	0.349	0.67831	1.0165	0.44421	L-lactate dehydrogenase (EC 1.1.1.27)
Cdaub_20871	33 kDa	10	9	12	0.235	0.221	0.268	1.0395	0.86659	0.7327	Heterogeneous nuclear ribonucleoproteins A2/B1
Cdaub_03532	29 kDa	2	2	3	0.163	0.163	0.163	1.2216	1.1964	0.87321	Uncharacterized protein
Cdaub_00134	60 kDa	7	7	7	0.167	0.131	0.165	0.28718	0.23439	0.15057	Uncharacterized protein
Cdaub_26329	32 kDa	13	8	11	0.315	0.238	0.283	1.6928	0.76177	0.66659	Uncharacterized protein
Cdaub_05385	18 kDa	14	13	14	0.491	0.491	0.466	5.9944	4.8699	3.1428	Uncharacterized protein
Cdaub_06414	14 kDa	2	2	3	0.197	0.197	0.197	0.86251	0.84471	0.63986	Cystatin B, putative (Cysteine protease inhibitor)
Cdaub_24009	27 kDa	14	13	12	0.504	0.317	0.356	1.1074	0.85768	0.38798	Alpha-amylase (EC 3.2.1.1)
Cdaub_15666	26 kDa	6	8	9	0.857	0.857	0.683	1.2446	1.7204	1.4668	Fructose-bisphosphate aldolase (EC 4.1.2.13)
Cdaub_15392	21 kDa	4	3	3	0.25	0.214	0.255	0.90934	0.89057	0.36535	L-lactate dehydrogenase (EC 1.1.1.27)
Cdaub_14186	58 kDa	11	13	11	0.246	0.246	0.199	0.52515	0.64579	0.27533	Plastin-1
Cdaub_14706	57 kDa	6	6	6	0.12	0.12	0.0824	0.25509	0.24982	0.13374	FFD and TFG box motif protein
Cdaub_09339	23 kDa	13	11	9	0.389	0.389	0.348	1.4807	1.5239	0.37046	Glutathione S-transferase protein (Fragment)
Cdaub_00239	57 kDa	11	10	16	0.272	0.28	0.29	0.45582	0.46393	0.32725	Uncharacterized protein
Cdaub_03274	40 kDa	7	5	6	0.196	0.196	0.12	0.47161	0.3029	0.20303	2-oxoisovalerate dehydrogenase subunit beta, mitochondrial
Cdaub_11399	18 kDa	12	14	5	0.675	0.76	0.396	4.3375	6.2384	0.45237	Uncharacterized protein
Cdaub_12809	32 kDa	10	11	13	0.317	0.384	0.363	1.0559	1.2043	0.85606	Uncharacterized protein
Cdaub_03298	27 kDa	7	8	9	0.305	0.432	0.587	1.3502	1.3223	0.9741	Uncharacterized protein (Fragment)
Cdaub_14073	24 kDa	12	9	12	0.144	0.144	0.153	2.482	1.4296	1.3013	Uncharacterized protein
Cdaub_01356	62 kDa	14	11	11	0.273	0.188	0.209	0.66919	0.47292	0.25317	T-complex protein 1 subunit zeta
Cdaub_00810	20 kDa	10	7	14	0.262	0.257	0.273	2.2657	1.1797	2.4577	Uncharacterized protein
Cdaub_03177	52 kDa	14	8	15	#N/A	#N/A	#N/A	0.82414	0.39619	0.48066	Uncharacterized protein
Cdaub_24825	31 kDa	9	12	10	0.357	0.357	0.364	0.77653	1.1181	0.50288	Protein-L-isoaspartate O-methyltransferase (EC 2.1.1.77)
Cdaub_21565	63 kDa	12	10	9	0.259	0.205	0.21	0.53057	0.40978	0.19213	T-complex protein 1 subunit gamma
Cdaub_12992	21 kDa	6	6	4	0.365	0.365	0.323	1.1104	1.0875	0.35269	Cathepsin B
Cdaub_13417	20 kDa	10	11	16	0.282	0.335	0.306	2.4111	2.8673	3.7547	Legumain-1
Cdaub_08539	12 kDa	7	7	9	0.504	0.504	0.575	2.8921	2.8324	3.5201	Peptidylprolyl isomerase (EC 5.2.1.8)
Cdaub_16115	21 kDa	4	5	6	0.296	0.296	0.312	1.4413	2.1117	1.1305	Thioredoxin peroxidase
Cdaub_09084	24 kDa	11	9	9	0.248	0.248	0.306	0.84662	0.6221	0.33304	Uncharacterized protein
Cdaub_14249	39 kDa	11	13	10	0.293	0.299	0.304	0.68788	0.60147	0.36065	Uncharacterized protein
Cdaub_01197	28 kDa	9	9	10	0.328	0.364	0.312	1.1294	1.1061	0.70328	Proteasome subunit alpha type (EC 3.4.25.1)
Cdaub_13199	24 kDa	5	6	3	0.223	0.287	0.173	0.43572	0.57294	0.16017	Uncharacterized protein
Cdaub_00542	26 kDa	10	10	10	0.507	0.459	0.489	1.4442	1.4144	0.75717	Uncharacterized protein
Cdaub_03783	37 kDa	9	9	13	#N/A	#N/A	#N/A	0.74652	0.73111	0.68998	Transaldolase (EC 2.2.1.2)
Cdaub_03077	43 kDa	10	9	12	0.26	0.237	0.247	0.68738	0.58164	0.46986	Uncharacterized protein
Cdaub_04496	38 kDa	11	12	7	0.314	0.314	0.314	0.93787	1.0508	0.26013	Uncharacterized protein
Cdaub_15171	38 kDa	10	10	8	#N/A	#N/A	#N/A	0.82369	0.80669	0.31473	Calcineurin-like phosphoesterase domain-containing protein 1
Cdaub_08437	10 kDa	9	5	12	#N/A	#N/A	#N/A	8.3362	0	8.5034	Carnitine O-octanoyltransferase
Cdaub_14657	35 kDa	9	9	16	0.233	0.268	0.476	0.55298	0.77034	1.0611	Uncharacterized protein
Cdaub_02543	15 kDa	5	8	7	0.415	0.533	0.393	0.66207	1.2824	0.53391	Uncharacterized protein
Cdaub_14430	35 kDa	10	9	9	0.502	0.407	0.403	0.90433	0.75796	0.40577	Aldo-keto reductase, putative
Cdaub_13038	34 kDa	7	7	8	0.193	0.193	0.246	0.59265	0.58042	0.37424	Papain family cysteine protease
Cdaub_03439	44 kDa	2	2	2	0.13	0.176	0.113	0.34907	0.57768	0.18301	Aspartic protease
Cdaub_15627	40 kDa	10	9	5	0.344	0.301	0.243	0.77181	0.65059	0.16269	Uncharacterized protein
Cdaub_13054	14 kDa	5	5	7	0.5	0.422	0.422	1.2503	1.2245	1.194	Uncharacterized protein
Cdaub_14162	44 kDa	10	9	11	0.318	0.292	0.294	0.67307	0.56991	0.40424	Protein disulfide-isomerase A4
Cdaub_03165	34 kDa	10	8	11	0.345	0.294	0.389	0.955	0.67429	0.58077	Uncharacterized protein
Cdaub_27198	68 kDa	9	11	9	0.223	0.212	0.181	0.33204	0.41792	0.17409	WD domain, G-beta repeat protein
Cdaub_00757	24 kDa	7	7	7	0.379	0.374	0.422	0.93923	0.91984	0.60663	Uncharacterized protein
Cdaub_23719	51 kDa	11	10	7	0.338	0.327	0.21	0.63005	0.54184	0.18335	Uncharacterized protein
Cdaub_15183	40 kDa	5	8	13	0.183	0.278	0.322	0.31237	0.65559	0.60857	Protein C4
Cdaub_14580	29 kDa	12	8	11	#N/A	#N/A	#N/A	1.7332	0.87411	0.7798	Proteasome subunit alpha type (EC 3.4.25.1)
Cdaub_20069	25 kDa	8	6	6	0.381	0.247	0.247	1.1249	0.71416	0.38232	Elongation factor 1-beta (Fragment)
Cdaub_23550	29 kDa	6	9	12	0.236	0.488	0.446	0.57982	1.0232	1.0236	Glycogen debranching enzyme
Cdaub_00921	17 kDa	2	5	7	0.477	0.431	0.614	1.274	1.6238	2.6722	Uncharacterized protein
Cdaub_14866	59 kDa	9	10	12	0.375	0.236	0.271	0.5394	0.4483	0.31226	Uncharacterized protein
Cdaub_27390	75 kDa	9	12	11	0.151	0.226	0.184	0.2573	0.41392	0.17641	Uncharacterized protein
Cdaub_04067	30 kDa	10	8	9	0.36	0.327	0.36	1.1524	0.80152	0.51212	Deoxyribonuclease II
Cdaub_11582	17 kDa	9	11	9	0.473	0.527	0.473	1.8163	2.8147	0.85398	Myoglobin
Cdaub_15468	17 kDa	11	10	9	0.523	0.497	0.758	4.1373	3.2695	1.4015	Uncharacterized protein
Cdaub_04526	58 kDa	9	9	11	0.182	0.182	0.151	0.40868	0.40024	0.22256	Sulfhydryl oxidase (EC 1.8.3.2) (Fragment)
Cdaub_01739	18 kDa	9	9	10	0.335	0.412	0.412	2.2858	2.2387	1.4811	Superoxide dismutase [Cu-Zn] (EC 1.15.1.1)
Cdaub_03669	29 kDa	10	7	9	0.358	0.311	0.384	0.85288	0.65394	0.38103	Glutathione transferase omega-1
Cdaub_23156	38 kDa	10	7	11	0.415	0.328	0.336	0.87165	0.55051	0.53719	Uncharacterized protein
Cdaub_05378	19 kDa	6	5	9	0.327	0.327	0.333	1.0818	0.80279	1.1463	Uncharacterized protein (Fragment)
Cdaub_25359	32 kDa	7	6	8	0.275	0.275	0.278	0.62275	0.49537	0.39408	Cytosolic nonspecific dipeptidase
Cdaub_14715	30 kDa	8	11	8	0.326	0.326	0.318	0.83139	1.3432	0.52061	Putative cystathionine beta-lyase
Cdaub_13508	28 kDa	11	8	8	0.352	0.318	0.254	1.5681	0.91533	0.49001	Ferritin (EC 1.16.3.1)
Cdaub_23234	15 kDa	8	8	7	0.527	0.527	0.403	2.647	2.5924	0	Uncharacterized protein
Cdaub_14179	50 kDa	7	9	4	0.14	0.14	0.145	0.35824	0.48339	0.096997	Uncharacterized protein
Cdaub_14553	33 kDa	4	3	8	0.0797	0.136	0.186	0.38198	0.3741	0.23763	Peptidase C1A domain containing protein
Cdaub_24409	32 kDa	11	6	9	0.392	0.205	0.206	1.2164	0.4932	0.46624	Putative ef hand containing protein
Cdaub_04308	32 kDa	12	7	12	0.347	0.267	0.397	1.4214	0.61272	0.74524	3-oxoacyl-[acyl-carrier-protein] reductase
Cdaub_25919	50 kDa	6	8	6	0.204	0.229	0.144	0.35824	0.48339	0.18782	Malic enzyme (Fragment)
Cdaub_14958	60 kDa	9	8	7	0.2	0.265	0.178	0.44282	0.35594	0.17268	Uncharacterized protein
Cdaub_00668	16 kDa	8	8	7	0.416	0.482	0.423	3.104	2.3857	0.98945	Fatty acid-binding protein type V
Cdaub_15848	29 kDa	7	8	14	#N/A	#N/A	#N/A	0.57982	0.70359	0.88475	Translationally controlled tumor protein
Cdaub_05500	33 kDa	4	4	6	0.159	0.219	0.189	0.38353	0.70228	0.37596	Eukaryotic aspartyl protease (Fragment)
Cdaub_14776	44 kDa	7	5	6	0.178	0.144	0.144	0.42356	0.27403	0.18301	Aspartic protease
Cdaub_00827	18 kDa	7	10	6	0.474	0.545	0.321	1.4906	2.87	0.60496	Ubiquitin--protein ligase
Cdaub_05150	13 kDa	7	6	4	0.235	0.235	0.235	2.657	1.9272	0.52003	Putative calcium-binding protein
Cdaub_14350	41 kDa	6	4	7	0.179	0.151	0.179	0.37694	0.22663	0.24045	Nucleosome assembly protein 1-like 1
Cdaub_23351	52 kDa	7	7	7	0.259	0.213	0.2	0.40562	0.39725	0.21266	Rab GDP dissociation inhibitor
Cdaub_00911	21 kDa	5	6	5	0.317	0.317	0.337	0.71742	0.91864	0.37614	Uncharacterized protein
Cdaub_25470	21 kDa	8	6	8	0.47	0.308	0.487	0.53795	0.35274	1.393	Serine protease inhibitor
Cdaub_09320	52 kDa	7	8	6	0.135	0.157	0.133	0.34068	0.39408	0.14818	Subfamily S1A unassigned peptidase (S01 family)
Cdaub_01301	56 kDa	7	4	9	0.147	0.0795	0.19	0.31242	0.15979	0.22392	Dihydrolipoamide acetyltransferase
Cdaub_15721	20 kDa	7	5	9	0.206	0.2	0.347	1.2915	0.75243	1.0536	Uncharacterized protein
Cdaub_15329	45 kDa	8	7	8	0.159	0.136	0.154	0.3376	0.33064	0.177	Serpin B
Cdaub_02934	65 kDa	8	9	9	0.171	0.195	0.217	0.30733	0.34764	0.1861	Uncharacterized protein
Cdaub_15235	26 kDa	7	6	8	0.307	0.307	0.307	0.84726	0.66431	0.54418	Uncharacterized protein
Cdaub_27325	43 kDa	9	5	8	0.233	0.154	0.254	0.6085	0.28158	0.27215	Protein phosphatase 1B
Cdaub_10620	26 kDa	9	4	6	0.323	0.28	0.284	0.6514	0.37979	0.34752	Uncharacterized protein
Cdaub_09036	41 kDa	9	9	7	0.299	0.302	0.337	0.6329	0.61984	0.23718	Uncharacterized protein
Cdaub_09873	9 kDa	6	8	7	#N/A	#N/A	#N/A	3.5252	6.9971	2.6498	Uncharacterized protein
Cdaub_15634	23 kDa	9	9	7	0.45	0.4	0.365	1.5561	1.5239	0.53961	Uncharacterized protein
Cdaub_00040	18 kDa	6	8	8	0.447	0.447	0.5	1.1116	1.774	0.94971	Venom allergen-like (VAL) 11 protein
Cdaub_14293	24 kDa	7	6	8	0.335	0.288	0.335	0.972	0.75655	0.62901	L-lactate dehydrogenase (EC 1.1.1.27) (Fragment)
Cdaub_03065	47 kDa	6	8	9	0.199	0.209	0.216	0.31678	0.44478	0.27793	Uncharacterized protein
Cdaub_00141	52 kDa	7	8	9	0.166	0.162	0.162	0.3398	0.39304	0.2447	Uncharacterized protein
Cdaub_04567	71 kDa	9	7	8	0.209	0.15	0.183	0.31653	0.22992	0.14404	Phosphoenolpyruvate carboxykinase (GTP)
Cdaub_12850	18 kDa	5	5	6	0.242	0.242	0.267	0.87043	0.85247	0.60496	Uncharacterized protein
Cdaub_00696	15 kDa	8	6	5	0.511	0.511	0.45	2.7652	1.5679	0.61764	Uncharacterized protein
Cdaub_00887	22 kDa	6	5	8	0.354	0.386	0.36	0.87579	0.6588	0.72424	Uncharacterized protein
Cdaub_03887	56 kDa	7	9	9	0.166	0.186	0.18	0.30948	0.41413	0.2217	Mannose-6-phosphate isomerase (EC 5.3.1.8)
Cdaub_06546	13 kDa	7	9	7	#N/A	#N/A	#N/A	0.98036	1.3826	0.514	Peptidoglycan recognition protein
Cdaub_16069	25 kDa	5	6	8	0.168	0.266	0.266	0.56273	0.70973	0.58571	Piwi domain protein (Fragment)
Cdaub_00859	41 kDa	8	8	9	0.206	0.27	0.272	0.5528	0.54139	0.3405	Uncharacterized protein
Cdaub_25208	38 kDa	8	7	9	0.142	0.136	0.148	0.60501	0.49511	0.37389	Nuclear migration protein nudC
Cdaub_01138	23 kDa	5	4	7	0.167	0.167	0.212	0.61295	0.4459	0.5242	SGS domain protein
Cdaub_15513	34 kDa	8	7	5	0.229	0.229	0.194	0.69466	0.56548	0.19553	Uncharacterized protein
Cdaub_25322	47 kDa	7	9	6	0.268	0.215	0.268	0.3222	0.45289	0.16893	Uncharacterized protein
Cdaub_14509	35 kDa	6	7	7	0.193	0.232	0.268	0.45363	0.54442	0.29145	Peptidyl-prolyl cis-trans isomerase (PPIase) (EC 5.2.1.8)
Cdaub_21383	16 kDa	2	6	2	0.148	0.225	0.169	0	0.88424	0	Papain family cysteine protease
Cdaub_19680	28 kDa	7	7	6	0.205	0.197	0.244	0.75834	0.74269	0.32006	Proteasome endopeptidase complex (EC 3.4.25.1) (Fragment)
Cdaub_00127	11 kDa	6	7	4	0.32	0.32	0.22	2.524	3.4194	0.63764	Uncharacterized protein
Cdaub_02053	31 kDa	9	7	6	0.404	0.404	0.262	0.95594	0.64871	0.28132	Proteasome subunit beta type (EC 3.4.25.1)
Cdaub_21293	61 kDa	9	6	6	0.123	0.103	0.169	0.38468	0.23095	0.12364	Lysine--tRNA ligase (EC 6.1.1.6) (Lysyl-tRNA synthetase)
Cdaub_04264	38 kDa	11	6	6	0.388	0.273	0.239	0.89664	0.40625	0.21748	Uncharacterized protein
Cdaub_16150	13 kDa	7	9	4	0.521	0.521	0.176	2.4923	4.2059	0.49537	Cystatin domain protein
Cdaub_00647	17 kDa	6	5	7	0.197	0.197	0.205	1.261	0.92569	0.85972	LIM domain protein
Cdaub_11252	10 kDa	3	3	5	#N/A	#N/A	#N/A	0.86201	0.84422	1.5156	Uncharacterized protein
Cdaub_00538	13 kDa	4	4	6	0.298	0.298	0.5	1.0043	0.98361	1.0474	Dynein light chain Tctex-type 1
Cdaub_25082	45 kDa	10	5	9	0.235	0.149	0.237	0.65486	0.26456	0.2971	Uncharacterized protein
Cdaub_15528	41 kDa	8	6	7	0.223	0.187	0.192	0.54301	0.36673	0.23881	Uncharacterized protein
Cdaub_21461	18 kDa	7	5	9	#N/A	#N/A	#N/A	1.0683	0.63668	0.85066	Prefoldin subunit 3
Cdaub_26435	58 kDa	9	7	8	0.191	0.159	0.146	0.40384	0.29013	0.18275	T-complex protein 1 subunit delta
Cdaub_21495	57 kDa	8	7	8	0.157	0.132	0.169	0.36108	0.30027	0.18931	Uncharacterized protein
Cdaub_26763	66 kDa	9	7	7	0.169	0.16	0.195	0.34841	0.25204	0.13493	Methionyl-tRNA synthetase
Cdaub_04527	58 kDa	8	8	6	0.201	0.23	0.147	0.34938	0.34217	0.12962	Uncharacterized protein
Cdaub_27507	42 kDa	8	9	5	0.214	0.23	0.143	0.5317	0.61094	0.15405	DEAD/DEAH box helicase
Cdaub_09533	31 kDa	7	4	6	0.305	0.152	0.305	0.67224	0.31775	0.28531	Uncharacterized protein
Cdaub_03383	35 kDa	6	4	9	#N/A	#N/A	#N/A	0.29993	0.27502	0.32297	Uncharacterized protein
Cdaub_27134	28 kDa	6	7	7	0.172	0.213	0.279	0.61698	0.75102	0.40205	Sh3 domain grb2-like protein B1 (Endophilin B1)
Cdaub_06435	10 kDa	6	4	8	#N/A	#N/A	#N/A	3.3641	1.4999	3.5368	40S ribosomal protein S21
Cdaub_21942	56 kDa	6	7	8	0.22	0.162	0.164	0.26101	0.36229	0.19395	Uncharacterized protein
Cdaub_21525	53 kDa	3	5	5	0.0947	0.112	0.0947	0.12578	0.27069	0.11699	Serine carboxypeptidase S28
Cdaub_03004	36 kDa	4	4	5	0.347	0.347	0.347	0.44134	0.43223	0.28324	Aldo-keto reductase family 1, member B4 (Aldose reductase) (EC 1.1.1.21)
Cdaub_04566	28 kDa	6	8	6	0.288	0.327	0.288	0.13262	0.12989	0.10955	Pyruvate kinase (EC 2.7.1.40)
Cdaub_08457	7 kDa	2	3	3	#N/A	#N/A	#N/A	2.4973	2.4458	1.3093	Myoglobin
Cdaub_18269	15 kDa	6	7	6	0.417	0.417	0.417	1.6009	2.0785	0.83935	Uncharacterized protein
Cdaub_15713	30 kDa	7	8	5	0.26	0.238	0.164	0.69995	0.8318	0.23317	Uncharacterized protein
Cdaub_15402	26 kDa	3	7	7	0.119	0.242	0.282	0	0.67214	0.22363	Aspartate aminotransferase (EC 2.6.1.1)
Cdaub_23299	55 kDa	4	5	9	0.0949	0.152	0.241	0.16644	0.21002	0.22907	Uncharacterized protein
Cdaub_03021	39 kDa	6	5	8	0.199	0.186	0.216	0	0	0	Uncharacterized protein
Cdaub_23465	35 kDa	4	4	7	0.212	0.163	0.261	0.27873	0.27298	0.29636	Succinyl-CoA synthetase subunit alpha
Cdaub_04587	76 kDa	6	6	8	0.0758	0.108	0.153	0.18427	0.18047	0.15494	Uncharacterized protein
Cdaub_03337	41 kDa	5	7	6	0.194	0.211	0.211	0.30039	0.44761	0.19697	Endoglycoceramidase
Cdaub_00673	14 kDa	7	6	6	0.311	0.235	0.244	2.2129	1.6294	0.87229	Uncharacterized protein
Cdaub_01864	15 kDa	7	6	7	0.489	0.429	0.481	2.0656	1.5292	1.083	Uncharacterized protein
Cdaub_14185	40 kDa	8	5	8	0.265	0.201	0.261	0.55479	0.29897	0.28901	Uncharacterized protein
Cdaub_23519	32 kDa	8	6	5	0.369	0.216	0.203	0.41005	0.2955	0.13708	Uncharacterized protein
Cdaub_10364	22 kDa	5	3	11	0.143	0.182	0.365	0.34676	0.32949	0.64723	DJ-1 family protein
Cdaub_00478	18 kDa	4	5	5	0.204	0.204	0.204	0	0.8164	0	Golgi-associated plant pathogenesis-related protein 1
Cdaub_15238	35 kDa	3	4	6	0.122	0.154	0.26	0.1993	0.27298	0.24168	Uncharacterized protein
Cdaub_00282	25 kDa	5	3	5	0.269	0.269	0.315	0.5436	0.54791	0.285	Putative adp-ribosylation factor, arf
Cdaub_04036	51 kDa	6	5	6	0.203	0.137	0.201	0.28917	0.22834	0.15161	Serine hydroxymethyltransferase (EC 2.1.2.1)
Cdaub_20752	35 kDa	6	8	4	0.203	0.203	0.203	0.45183	0.65117	0.14347	Uncharacterized protein
Cdaub_00503	25 kDa	3	4	2	0.264	0.314	0.205	0.72921	0.89562	0.15513	Uncharacterized protein
Cdaub_09080	50 kDa	7	5	8	0.402	0.402	0.402	0.35824	0.23418	0.22217	ATP-dependent RNA helicase UAP56/SUB2
Cdaub_20836	36 kDa	6	6	7	0.259	0.259	0.28	0.44134	0.43223	0.28324	L-lactate dehydrogenase (EC 1.1.1.27)
Cdaub_08665	33 kDa	7	5	8	0.435	0.373	0.373	0.59265	0.3741	0.37424	Uncharacterized protein
Cdaub_06763	27 kDa	8	5	6	0.256	0.214	0.214	0.9629	0.48544	0.33233	Ribonuclease Oy
Cdaub_26281	36 kDa	5	4	3	0.175	0.18	0.12	0.29678	0.29065	0.096997	Tubulin beta chain (Fragment)
Cdaub_03830	47 kDa	6	6	5	0.195	0.195	0.151	0.31857	0.31199	0.13428	Thioredoxin (Fragment)
Cdaub_04483	48 kDa	5	6	4	0.181	0.229	0.137	0.25266	0.30765	0.10232	Uncharacterized protein
Cdaub_26445	46 kDa	5	6	2	0.235	0.274	0.216	0.39933	0.39109	0.10708	Putative cystathionine beta-lyase
Cdaub_04456	68 kDa	5	3	8	0.112	0.0816	0.165	0.16871	0.094444	0.15241	Uncharacterized protein
Cdaub_14401	44 kDa	6	4	8	0.151	0.151	0.217	0.24068	0.26226	0.20636	Enolase (EC 4.2.1.11)
Cdaub_07212	18 kDa	2	3	6	#N/A	#N/A	#N/A	#N/A	#N/A	#N/A	Uncharacterized protein
Cdaub_08526	26 kDa	3	5	6	0.139	0.178	0.178	0.27972	0.52055	0.35772	Uncharacterized protein
Cdaub_21667	25 kDa	5	4	6	0.401	0.28	0.369	0.56605	0.41367	0.38232	Uncharacterized protein
Cdaub_06461	25 kDa	3	4	4	0.177	0.177	0.221	0.28831	0.40246	0.21545	Peptidase, T1 family
Cdaub_15170	34 kDa	7	5	6	0.327	0.244	0.241	0.58748	0.3711	0.25079	Putative methyltransferase NSUN7
Cdaub_03193	58 kDa	8	4	7	0.179	0.151	0.191	0.35182	0.15341	0.15673	Uncharacterized protein
Cdaub_03728	41 kDa	4	6	6	0.175	0.27	0.27	0.23069	0.36794	0.19697	Glycerol-3-phosphate dehydrogenase [NAD(+)] (EC 1.1.1.8)
Cdaub_10204	12 kDa	5	6	6	0.364	0.364	0.436	1.6207	3.0442	1.1906	Cystatin A
Cdaub_08635	50 kDa	7	6	6	0.167	0.173	0.141	0.35345	0.28688	0.15358	Adenosylhomocysteinase (EC 3.3.1.1)
Cdaub_27190	52 kDa	6	6	4	0.141	0.141	0.0738	0.28122	0.27542	0.092198	Phosphotransferase (EC 2.7.1.-)
Cdaub_07442	20 kDa	5	5	4	0.515	0.444	0.31	0.76829	0.75243	0.29497	EF hand
Cdaub_00511	21 kDa	5	5	5	0.326	0.326	0.326	0.71217	0.69747	0.37339	Venom allergen val protein
Cdaub_26859	24 kDa	5	7	5	0.196	0.266	0.266	0	0.91367	0	Rho GDP-dissociation inhibitor
Cdaub_11969	15 kDa	6	5	5	0.455	0.373	0.418	1.5055	1.0903	0.5837	Uncharacterized protein
Cdaub_20943	56 kDa	7	5	5	0.181	0.136	0.0874	0.31094	0.20485	0.10966	Multiple inositol polyphosphate phosphatase 1
Cdaub_15190	47 kDa	4	4	4	0.151	0.149	0.104	0.31767	0.19315	0.13391	Cathepsin D
Cdaub_01374	38 kDa	4	3	7	0.168	0.133	0.24	0.25504	0.17924	0.2681	Putative Vesicle-associated membrane protein-associated protein A
Cdaub_00881	30 kDa	5	6	7	0.279	0.182	0.323	0.43857	0.54587	0.3614	Uncharacterized protein
Cdaub_06271	16 kDa	3	3	8	0.236	0.181	0.41	0.48614	0.4761	1.1814	Uncharacterized protein
Cdaub_01060	19 kDa	5	4	7	0.313	0.241	0.476	0.80624	0.5763	0.71557	Lesswright (EC 6.3.2.19)
Cdaub_04098	56 kDa	3	4	3	0.16	0.15	0.106	0.25861	0.20485	0.13559	Glycine--tRNA ligase (Fragment)
Cdaub_04048	47 kDa	6	3	7	0.0829	0.0346	0.0829	0.31678	0.13952	0.20089	Uncharacterized protein (Fragment)
Cdaub_12615	31 kDa	4	4	4	0.151	0.151	0.151	0.3176	0.31104	0.16651	Uncharacterized protein
Cdaub_15072	41 kDa	7	3	4	0.229	0.121	0.144	0.45705	0.16274	0.12095	WD domain, G-beta repeat protein
Cdaub_04596	27 kDa	9	3	6	0.431	0.149	0.302	1.1508	0.25612	0.33052	NAD(P) transhydrogenase
Cdaub_03390	52 kDa	4	5	3	0.0976	0.0976	0.0759	0.17668	0.22333	0.067308	Putative cys1 protein (Fragment)
Cdaub_18199	19 kDa	5	4	4	#N/A	#N/A	#N/A	0.80624	0.5763	0.30852	Uncharacterized protein
Cdaub_04310	47 kDa	5	4	3	0.186	0.11	0.157	0.38539	0.25083	0.13428	Putative cystathionine beta-lyase
Cdaub_20386	14 kDa	2	2	2	0.285	0.285	0.177	0.57358	1.1952	0.30072	Uncharacterized protein
Cdaub_15252	58 kDa	8	5	3	0.187	0.167	0.0856	0.34857	0.19565	0.059387	UTP--glucose-1-phosphate uridylyltransferase
Cdaub_26411	59 kDa	3	4	4	0.261	0.261	0.443	0.11102	0.14903	0.079781	HnRNP-L/PTB/hephaestus splicing factor family protein (Fragment)
Cdaub_22623	37 kDa	3	5	5	0.0769	0.109	0.107	0.18544	0.3312	0.1773	Fructose-bisphosphate aldolase (EC 4.1.2.13)
Cdaub_00573	29 kDa	4	6	7	0.138	0.199	0.207	0.24146	0.5795	0.38477	Biotin-protein ligase (EC 6.3.4.-)
Cdaub_20132	25 kDa	4	3	5	0.167	0.154	0.208	0.27888	0.28528	0.29162	Uncharacterized protein
Cdaub_08328	19 kDa	5	4	5	0.44	0.283	0.5	0.81292	0.58075	0.42621	Myoglobin
Cdaub_27476	69 kDa	5	6	6	0.371	0.457	0.397	0.16723	0.20432	0.1078	SJCHGC06288 protein
Cdaub_01167	25 kDa	5	5	5	0.282	0.3	0.214	0.55945	0.54791	0.29332	Ubiquitin carboxyl-terminal hydrolase (EC 3.4.19.12)
Cdaub_26069	39 kDa	6	5	6	0.15	0.188	0.196	0.40233	0.31427	0	Peptidylglycine alpha hydroxylating mono-oxygenase
Cdaub_15507	61 kDa	6	4	6	0.143	0.119	0.125	0.23681	0.14634	0.12416	Uncharacterized protein
Cdaub_03325	72 kDa	6	5	5	0.116	0.116	0.192	0.19384	0.15459	0.08276	Phospholipase B-like (EC 3.1.1.-)
Cdaub_00865	49 kDa	5	7	4	0.141	0.156	0.12	0.24158	0.3547	0.097968	Tubulin alpha chain
Cdaub_04046	49 kDa	6	6	4	0.202	0.202	0.154	0.30316	0.29691	0.098959	N-acyl-L-amino-acid amidohydrolase (Fragment)
Cdaub_14773	36 kDa	4	5	5	0.173	0.114	0.114	0.26684	0.34225	0.1399	Lysosomal aspartic protease
Cdaub_05909	18 kDa	5	4	4	0.233	0.184	0.184	0.87817	0.62392	0.33401	Uncharacterized protein
Cdaub_15358	8 kDa	4	4	3	0.124	0.124	0.124	0.46202	0.34125	0.18269	Uncharacterized peptidase C1-like protein (inferred by orthology to a C. elegans protein)
Cdaub_14208	35 kDa	5	2	2	0.254	0.202	0.179	0.56525	0.27298	0.10449	26S proteasome regulatory subunit N6
Cdaub_00063	16 kDa	4	3	7	0.291	0.285	0.342	0.71986	0.4761	0.92039	Uncharacterized protein
Cdaub_00817	11 kDa	2	3	6	#N/A	#N/A	#N/A	0.44423	0.75575	1.2994	Uncharacterized protein
Cdaub_03882	44 kDa	6	2	7	0.154	0.161	0.353	0.34272	0.14983	0.25895	ATP-dependent RNA helicase eIF4A (Fragment)
Cdaub_27446	62 kDa	6	2	8	0.0969	0.0494	0.174	0.23192	0.068022	0.17127	Cell division cycle and apoptosis regulator protein 1 (Fragment)
Cdaub_01466	32 kDa	4	5	7	0.147	0.264	0.264	0.30848	0.39821	0.33263	Syntenin-1
Cdaub_09464	33 kDa	5	3	5	0.228	0.146	0.238	0.39473	0.20932	0.20696	Omega-amidase NIT2
Cdaub_05209	24 kDa	4	5	6	0.124	0.191	0.254	0.4395	0.57822	0.39975	Uncharacterized protein
Cdaub_14653	40 kDa	3	3	5	0.0836	0.128	0.153	0.17073	0.16721	0.16216	Uncharacterized protein (Fragment)
Cdaub_01131	24 kDa	7	3	6	0.227	0.21	0.227	0.972	0.30413	0.40501	Uncharacterized protein
Cdaub_01373	39 kDa	3	8	3	0.15	0.231	0.0838	0.17392	0.56371	0.091183	Activator of Hsp90 ATPase
Cdaub_00200	55 kDa	5	6	4	0.138	0.155	0.126	0.21444	0.25984	0.087261	Glycylpeptide N-tetradecanoyltransferase (EC 2.3.1.97)
Cdaub_17910	25 kDa	3	3	3	#N/A	#N/A	#N/A	0.55945	0.54791	0.21901	RuvB-like helicase (EC 3.6.4.12)
Cdaub_23237	34 kDa	6	4	4	0.157	0.131	0.0984	0.4724	0.2792	0.14947	ATP-dependent 6-phosphofructokinase (ATP-PFK) (Phosphofructokinase) (EC 2.7.1.11) (Phosphohexokinase)
Cdaub_05682	12 kDa	3	3	3	0.282	0.282	0.282	0.69798	0.68357	0.36595	SJCHGC07515 protein
Cdaub_02983	56 kDa	5	4	4	0.135	0.135	0.0885	0.2101	0.15979	0.085543	Putative Lysosomal Pro-X carboxypeptidase (EC 3.4.16.2)
Cdaub_05043	30 kDa	5	6	4	0.179	0.211	0.203	0.43061	0.53549	0.17084	40S ribosomal protein SA
Cdaub_23710	28 kDa	6	5	4	0.246	0.163	0.218	0.61371	0.47076	0.18969	Isoamyl acetate-hydrolyzing esterase 1 homolog
Cdaub_01768	31 kDa	7	3	4	0.29	0.175	0.18	0.64968	0.21935	0.16512	Uncharacterized protein
Cdaub_02949	43 kDa	4	5	6	0.0994	0.144	0.16	0.21856	0.27818	0.14892	UPF0160 protein MYG1 mitochondrial
Cdaub_03619	60 kDa	5	5	4	0.114	0.108	0.103	0.19396	0.18996	0.079135	Uncharacterized protein
Cdaub_03077	23 kDa	5	4	4	0.26	0.237	0.247	0.68738	0.58164	0.46986	Uncharacterized protein
Cdaub_27218	73 kDa	6	4	4	0.118	0.103	0.11	0.19152	0.11949	0.063968	Uncharacterized protein
Cdaub_14175	33 kDa	7	2	5	0.194	0.051	0.156	0.60597	0.13129	0.2044	Uncharacterized protein
Cdaub_01448	38 kDa	6	5	4	0.199	0.136	0.0723	0.40665	0.31752	0.13017	DnaJ homolog subfamily B member 4
Cdaub_00782	23 kDa	5	4	3	0.255	0.255	0.208	0.63306	0.45965	0.17129	UPF0468 protein C16orf80-like protein
Cdaub_14668	49 kDa	6	3	4	0.152	0.0701	0.124	0.30646	0.13537	0.09997	Uncharacterized protein
Cdaub_18209	8 kDa	4	7	2	#N/A	#N/A	#N/A	1.9508	6.6289	0.33915	Putative calcium-binding protein
Cdaub_02521	13 kDa	2	4	2	0.322	0.322	0.2	0.67374	1.4529	0.20632	Uncharacterized protein
Cdaub_08500	27 kDa	6	4	3	#N/A	#N/A	#N/A	0.64804	0	0.14037	Glutaredoxin
Cdaub_20764	58 kDa	6	5	2	0.158	0.171	0.0706	0.24998	0.19819	0.038964	Nicotinate-nucleotide pyrophosphorylase [carboxylating]
Cdaub_00828	26 kDa	7	5	2	0.422	0.266	0.0844	0.82198	0.50375	0.08922	GrpE protein homolog
Cdaub_02998	11 kDa	2	2	3	#N/A	#N/A	#N/A	0.466	0.45638	0.42701	SmKK7
Cdaub_14207	34 kDa	2	4	6	#N/A	#N/A	#N/A	0.12985	0.28026	0.2487	Uncharacterized protein
Cdaub_03153	36 kDa	2	2	3	0.141	0.141	0.195	0.27069	0.2651	0.18598	Aldo-keto reductase, putative
Cdaub_14889	32 kDa	3	3	5	0.105	0.105	0.164	0.21959	0.21506	0.21318	Uncharacterized protein
Cdaub_04461	72 kDa	4	5	6	0.12	0.11	0.11	0.12404	0.15538	0.10216	Succinate dehydrogenase [ubiquinone] flavoprotein subunit, mitochondrial (EC 1.3.5.1)
Cdaub_14262	43 kDa	3	3	5	0.0698	0.0698	0.0827	0.15685	0.15361	0.14802	SJCHGC06413 protein
Cdaub_13170	22 kDa	4	3	5	0.294	0.246	0.206	0.38939	0.48035	0.16309	GTP-binding protein YPTC1
Cdaub_02970	41 kDa	2	2	4	0.263	0.263	0.263	0.23212	0.22733	0.15851	RuvB-like helicase (EC 3.6.4.12)
Cdaub_22987	27 kDa	4	3	5	0.126	0.126	0.105	0.37435	0.25852	0	SH3-domain GRB2-like endophilin B1
Cdaub_04493	56 kDa	4	4	5	0.108	0.13	0.164	0.16174	0.15841	0.10917	Nuclear protein localization protein 4 homolog
Cdaub_21965	34 kDa	6	4	3	#N/A	#N/A	#N/A	0.47046	0.27814	0.10638	Uncharacterized protein
Cdaub_10052	13 kDa	6	4	5	0.465	0.386	0.482	1.9103	0.94783	0.72607	Transcription and mRNA export factor ENY2 (Enhancer of yellow 2 transcription factor homolog)
Cdaub_03986	50 kDa	5	4	3	0.131	0.0971	0.0861	0.23729	0.17985	0.069878	Uncharacterized protein
Cdaub_00281	13 kDa	2	3	2	0.265	0.372	0.265	0.61645	0.91446	0.3232	Uncharacterized protein
Cdaub_08275	23 kDa	5	5	2	0.413	0.404	0.124	0.62487	0.61197	0.10502	Putative transcriptional regulator dj-1
Cdaub_09594	38 kDa	3	4	6	#N/A	#N/A	#N/A	0.25213	0.24725	0.21709	Uncharacterized protein
Cdaub_23633	41 kDa	5	4	6	0.138	0.144	0.197	0.22788	0.22318	0.1555	Pyruvate dehydrogenase E1 component subunit alpha (EC 1.2.4.1)
Cdaub_20680	58 kDa	4	4	4	0.129	0.131	0.103	0.15566	0.15245	0.081614	Uncharacterized protein
Cdaub_21163	53 kDa	6	3	4	0.233	0.0752	0.113	0.27776	0.12374	0.091124	RuvB-like helicase (EC 3.6.4.12)
Cdaub_00445	17 kDa	5	3	5	0.276	0.217	0.276	0.92754	0.44576	0.4863	Prefoldin, alpha subunit
Cdaub_09381	41 kDa	4	5	4	0.148	0.167	0.169	0.23357	0.298	0.12246	Glycerol-3-phosphate dehydrogenase [NAD(+)] (EC 1.1.1.8)
Cdaub_03244	66 kDa	4	5	4	0.0711	0.104	0.0867	0.13581	0.17047	0.071202	Uncharacterized protein
Cdaub_03532	18 kDa	3	3	3	0.163	0.163	0.163	1.2216	1.1964	0.87321	Uncharacterized protein
Cdaub_14274	51 kDa	4	3	3	0.107	0.113	0.0794	0.18141	0.12899	0.069054	Serine/threonine-protein phosphatase (EC 3.1.3.16)
Cdaub_14657	7 kDa	4	4	3	0.233	0.268	0.476	0.55298	0.77034	1.0611	Uncharacterized protein (Fragment)
Cdaub_22853	46 kDa	7	3	4	0.192	0.107	0.14	0.39108	0.14205	0.10507	Putative 26s proteasome non-ATPase regulatory subunit
Cdaub_16930	14 kDa	4	4	3	0.309	0.309	0.309	0.87204	0.85404	0.30375	Uncharacterized protein
Cdaub_14914	48 kDa	6	5	3	0.209	0.175	0.16	0.30729	0.24222	0.072652	Uncharacterized protein
Cdaub_03303	38 kDa	4	4	3	0.192	0.186	0.109	0.24828	0.24316	0.093508	Serine/threonine-protein phosphatase (EC 3.1.3.16)
Cdaub_14694	21 kDa	4	4	2	0.224	0.322	0.138	0.52412	0.51331	0.11692	Uncharacterized protein
Cdaub_17567	28 kDa	3	3	5	0.107	0.205	0.246	0.25792	0.25259	0.25459	Uncharacterized protein
Cdaub_21646	54 kDa	4	4	4	0.111	0.111	0.141	0	0	0.088847	Dihydrolipoamide acetyltransferase component of pyruvate dehydrogenase complex (EC 2.3.1.-)
Cdaub_24837	34 kDa	4	3	5	0.155	0.128	0.155	0.28508	0.19944	0.14947	Uncharacterized protein
Cdaub_00825	41 kDa	3	4	4	0.135	0.248	0.135	0	0.22386	0.11984	26S proteasome regulatory subunit N8
Cdaub_16919	32 kDa	2	4	4	0.0942	0.174	0.174	0.13906	0.30212	0.16174	Putative leucyl-tRNA synthetase (EC 6.1.1.4)
Cdaub_00219	53 kDa	4	3	4	0.0893	0.0871	0.111	0.1738	0.12374	0.091124	Uncharacterized protein (Fragment)
Cdaub_15665	41 kDa	4	5	4	0.125	0.17	0.0975	0.23212	0.29608	0.1217	Uncharacterized protein
Cdaub_11753	19 kDa	5	4	3	0.276	0.227	0.227	0.80624	0.5763	0.21157	Uncharacterized protein
Cdaub_22838	54 kDa	4	4	4	0.0882	0.0882	0.0882	0.17062	0.1671	0.089457	Eukaryotic release factor 1
Cdaub_14149	48 kDa	6	3	4	0.193	0.124	0.103	0.31413	0.13846	0.10232	Enolase
Cdaub_14229	46 kDa	3	5	3	0.165	0.264	0.264	0.22158	0.53479	0.30997	Lipase
Cdaub_13712	26 kDa	3	4	3	#N/A	#N/A	#N/A	0.28831	0.53848	0.15116	Tetraspanin
Cdaub_11665	14 kDa	4	4	2	0.397	0.314	0.215	0.86251	0.84471	0.17843	Uncharacterized protein
Cdaub_00349	16 kDa	6	3	3	0.496	0.281	0.274	1.4365	0.50166	0.26856	4a-hydroxytetrahydrobiopterin dehydratase
Cdaub_00604	26 kDa	3	4	2	0.138	0.18	0.111	0.27972	0.38977	0.091731	Uncharacterized protein
Cdaub_01362	44 kDa	2	3	5	0.0447	0.0816	0.147	0.099606	0.15191	0.14626	DnaJ homolog subfamily B member 11
Cdaub_06890	16 kDa	3	4	4	0.245	0.245	0.245	0.50323	0.73204	0.39189	Uncharacterized protein
Cdaub_14266	47 kDa	3	2	4	0.0927	0.0927	0.112	0.14246	0.089849	0.10313	Uncharacterized protein (Fragment)
Cdaub_21201	43 kDa	2	3	2	0.088	0.088	0.0489	0.10179	0.15535	0	Ubiquilin
Cdaub_00705	15 kDa	4	4	4	0.313	0.313	0.313	0.83509	0.81786	0.43783	Cystatin-B (Fragment)
Cdaub_13153	16 kDa	3	2	4	#N/A	#N/A	#N/A	0	0	0	Uncharacterized protein F13E6.1
Cdaub_09055	26 kDa	4	4	4	#N/A	#N/A	#N/A	0.27766	0.38372	0.20866	Uncharacterized protein
Cdaub_21966	40 kDa	3	2	4	0.0947	0.0641	0.125	0.17021	0.10669	0.12401	WD domain, G-beta repeat protein (Fragment)
Cdaub_01434	48 kDa	5	3	4	0.15	0.097	0.127	0.24732	0.13571	0.10023	26S proteasome regulatory subunit T1
Cdaub_25979	37 kDa	5	3	3	0.223	0.11	0.11	0.33697	0.18101	0.096904	AP-1 complex subunit beta-1
Cdaub_00288	18 kDa	4	3	3	0.137	0.193	0.137	0.86282	0.41898	0.2243	Histidine triad domain protein
Cdaub_02961	22 kDa	4	3	2	0.138	0.138	0.138	0.48119	0.32754	0.10851	Uncharacterized protein
Cdaub_22417	53 kDa	2	4	5	0.0865	0.0865	0.148	0.081131	0.16904	0.11671	Uncharacterized protein
Cdaub_27417	71 kDa	3	3	5	0.0809	0.072	0.117	0.092286	0.090381	0.084477	Uncharacterized protein
Cdaub_15477	35 kDa	3	3	5	0.1	0.1	0.171	0.20001	0.19588	0.19249	Uncharacterized protein
Cdaub_00527	12 kDa	3	3	3	0.183	0.183	0.183	0.72396	0.70902	0.37957	Dynein light chain 4 axonemal
Cdaub_21339	57 kDa	4	2	5	0.096	0.0384	0.127	0.15865	0.07337	0.10703	Uncharacterized protein
Cdaub_08883	23 kDa	2	3	2	0.13	0.13	0.13	0.19406	0.30581	0.10175	Ubiquitin-conjugating enzyme (Huntingtin interacting protein 2)
Cdaub_14460	27 kDa	3	4	4	0.162	0.244	0.209	0.26774	0.37216	0.19923	Uncharacterized protein (Fragment)
Cdaub_09436	41 kDa	4	3	3	0.0976	0.0976	0.0871	0	0.16226	0.086863	Uncharacterized protein
Cdaub_26696	56 kDa	4	2	4	0.0714	0.0526	0.0733	0.16139	0.074573	0.084617	KH domain protein (Fragment)
Cdaub_05908	30 kDa	4	3	3	0.278	0.179	0.163	0.33602	0.23332	0.1249	Uncharacterized protein
Cdaub_24489	26 kDa	4	2	3	0.179	0.124	0.124	0.40221	0.17297	0.14812	Calcium-binding EF-hand,domain-containing protein (SJCHGC06339 protein)
Cdaub_00261	11 kDa	6	2	3	0.408	0.117	0.33	2.4784	0.43506	0.40459	Histone H4
Cdaub_09099	41 kDa	2	2	5	0.0767	0.0767	0.193	0.10675	0.10455	0.158	Annexin
Cdaub_15673	67 kDa	2	3	4	0.0498	0.0643	0.09	0.06341	0.095434	0.069802	Putative vacuolar protein sorting 26, vps26
Cdaub_01058	25 kDa	2	3	5	0.0804	0.129	0.188	0.17916	0.28092	0.28663	Uncharacterized protein
Cdaub_03765	42 kDa	3	2	3	0.0876	0.0644	0.0876	0.16231	0.10192	0.085099	Uncharacterized protein
Cdaub_12906	15 kDa	2	2	4	0.115	0.198	0.313	0	0.3189	0.42873	Fatty acid-binding protein type IV
Cdaub_21485	34 kDa	2	4	4	0.0733	0.13	0.13	0.13168	0.2846	0.15236	Uncharacterized protein (Fragment)
Cdaub_00477	12 kDa	2	2	2	0.34	0.34	0.264	0.40618	0.3978	0.21296	Uncharacterized protein
Cdaub_01089	12 kDa	3	3	4	0.314	0.314	0.314	0.74235	0.72703	0.60165	Uncharacterized protein
Cdaub_19294	32 kDa	2	3	4	0.0857	0.0857	0.0893	0.13752	0.21256	0.15977	Uncharacterized protein
Cdaub_00630	33 kDa	3	3	4	0.183	0.183	0.113	0.21053	0.20618	0.15475	SAC3/GANP family protein
Cdaub_09203	48 kDa	2	3	4	0.191	0.191	0.191	0.13961	0	0.101	Putative aldehyde dehydrogenase (EC 1.2.1.3)
Cdaub_25153	39 kDa	3	3	3	0.117	0.117	0.0831	0.17555	0.17193	0.092042	Oxysterol-binding protein
Cdaub_16789	26 kDa	2	2	3	0.115	0.115	0.251	0.28111	0.27531	0.20976	Protein-L-isoaspartate O-methyltransferase (EC 2.1.1.77)
Cdaub_15085	30 kDa	2	3	3	0.145	0.145	0.145	0.14968	0.23233	0.12438	Purine nucleoside phosphorylase (EC 2.4.2.1) (Inosine-guanosine phosphorylase)
Cdaub_09729	9 kDa	3	2	3	#N/A	#N/A	#N/A	1.0612	0.57559	0.5564	Uncharacterized protein
Cdaub_01633	10 kDa	2	2	2	#N/A	#N/A	#N/A	0.50288	0.4925	0.26366	Acyl-CoA-binding protein homolog 1 (inferred by orthology to a C. elegans protein)
Cdaub_00189	18 kDa	3	3	3	0.172	0.153	0.242	0.43105	0.42216	0.226	Uncharacterized protein
Cdaub_24442	45 kDa	4	2	3	0.149	0.149	0.149	0.20821	0.094759	0.078913	Metalloprotease ARX1 (Fragment)
Cdaub_03062	41 kDa	4	3	3	0.133	0.0928	0.0928	0.22857	0.1613	0.086352	Uncharacterized protein
Cdaub_06638	13 kDa	2	2	3	0.185	0.185	0.185	0.37406	0.36634	0.33386	Uncharacterized protein (Fragment)
Cdaub_04175	42 kDa	4	3	3	0.124	0.0702	0.0702	0.22719	0.16036	0.085846	Clone ZZZ276 mRNA sequence
Cdaub_27076	33 kDa	4	2	3	0.164	0.0702	0.164	0.29286	0.12989	0	Acidic leucine-rich nuclear phosphoprotein 32-related protein (ANP32/acidic nuclear phosphoprotein-like protein) (SJCHGC00366 protein) (SJCHGC02024 protein)
Cdaub_00504	18 kDa	2	3	2	0.199	0.199	0.199	0.25318	0.40675	0.13274	Bcl2-associated athanogene, putative
Cdaub_26948	27 kDa	3	3	2	0.102	0.159	0.114	0.26152	0.25612	0.086078	Superoxide dismutase (EC 1.15.1.1)
Cdaub_01489	42 kDa	4	3	2	0.121	0.121	0.121	0.2218	0.15669	0.053808	Cathepsin L-like proteinase
Cdaub_25545	27 kDa	4	4	2	0.136	0.136	0.12	0.37068	0.36303	0.086078	Hypoxanthine phosphoribosyltransferase (EC 2.4.2.8)
Cdaub_13897	24 kDa	4	4	2	0.212	0.212	0.269	0.43697	0.42796	0.099674	Uncharacterized protein
Cdaub_13955	11 kDa	4	3	2	#N/A	#N/A	#N/A	1.335	0.83209	0.25363	Hypothetical transcript
Cdaub_27455	56 kDa	3	3	2	0.0874	0.114	0.0508	0.11806	0.11563	0.040086	Eukaryotic translation initiation factor 3 subunit B (eIF3b) (Eukaryotic translation initiation factor 3 subunit 9)
Cdaub_08089	33 kDa	2	3	4	0.0809	0.119	0.157	0	0	0.15355	Uncharacterized protein
Cdaub_01187	19 kDa	2	3	4	0.0859	0.252	0.258	0.24651	0.3952	0.30852	RNA polymerase II elongation factor
Cdaub_23579	21 kDa	2	3	2	0.217	0.364	0.201	0.22169	0.35256	0.11623	Uncharacterized protein
Cdaub_27484	60 kDa	3	3	3	0.046	0.07	0.0534	0.11058	0.1083	0.057975	SJCHGC09380 protein
Cdaub_04001	61 kDa	3	3	3	0.0993	0.0993	0.0993	0.10864	0.1064	0.05696	HnRNP-L/PTB/hephaestus splicing factor family protein (Fragment)
Cdaub_03437	37 kDa	2	3	3	0.0607	0.139	0.139	0.11982	0.18405	0.09853	Uncharacterized protein
Cdaub_11787	32 kDa	3	2	3	0.106	0.0634	0.116	0.22133	0.13721	0.11604	Uncharacterized protein (Fragment)
Cdaub_07191	16 kDa	3	2	3	0.176	0.176	0.169	0.48614	0.28664	0.25488	Thioredoxin
Cdaub_09489	47 kDa	4	3	2	0.105	0.0781	0.0607	0.19722	0.13987	0.048219	Aspartic protease
Cdaub_21183	46 kDa	3	3	2	0.0968	0.0521	0.0546	0.14773	0.14468	0.049821	Glycosyltransferase-like protein LARGE
Cdaub_09801	14 kDa	3	2	2	0.205	0.118	0.205	0.57935	0.33634	0.18006	Uncharacterized protein
Cdaub_04232	48 kDa	2	2	4	0.06	0.0489	0.0867	0.089749	0.087897	0.10074	Uncharacterized protein
Cdaub_21637	45 kDa	2	2	3	0.0942	0.0547	0.122	0	0	0	Serine/threonine-protein phosphatase 2A activator
Cdaub_12405	12 kDa	2	2	3	0.235	0.127	0.294	0.43407	0.42511	0.39421	Migration and invasion enhancer 1
Cdaub_04492	25 kDa	2	2	4	0.0841	0.0708	0.173	0.1809	0.17716	0.21663	KH domain protein
Cdaub_14691	27 kDa	2	3	3	0.154	0.154	0.154	0.16564	0.25852	0.1384	Lysosomal acid phosphatase
Cdaub_01666	10 kDa	2	3	2	#N/A	#N/A	#N/A	0.53081	0.92474	0.2783	Uncharacterized protein
Cdaub_04465	73 kDa	3	2	3	0.166	0.166	0.166	0.089761	0.057309	0.047061	Uncharacterized protein
Cdaub_14284	21 kDa	3	2	3	0.141	0.141	0.141	0.35999	0.21712	0.18874	Asparaginase (Fragment)
Cdaub_09661	35 kDa	3	2	2	0.121	0.0764	0.0828	0.1965	0.12247	0.065563	Ubiquitin carboxyl-terminal hydrolase (EC 3.4.19.12)
Cdaub_20716	31 kDa	2	2	3	0.0875	0.0875	0.145	0	0	0.11982	Uncharacterized protein
Cdaub_22905	38 kDa	2	2	2	0.122	0.122	0.122	0.11644	0.11404	0.06105	Serine/threonine-protein phosphatase (EC 3.1.3.16)
Cdaub_14321	43 kDa	2	3	2	0.0638	0.0931	0.0638	0.10207	0.1558	0.053513	Actin-7-like protein
Cdaub_04525	41 kDa	4	2	2	0.0909	0.0597	0.0597	0.22857	0.10336	0.055335	Ubiquilin 1,2, putative
Cdaub_21093	45 kDa	2	2	3	0.0597	0.0597	0.097	0.096505	0.094513	0.078701	26S proteasome subunit P45 family protein (Fragment)
Cdaub_27288	68 kDa	2	2	3	0.0631	0.0631	0.106	0.063195	0.061891	0.050912	Putative smirv1 protein (SmIrV1 protein)
Cdaub_04566	33 kDa	2	2	3	0.288	0.327	0.288	0.13262	0.12989	0.10955	Pyruvate kinase (EC 2.7.1.40)
Cdaub_07022	16 kDa	2	2	2	#N/A	#N/A	#N/A	0.28819	0.28224	0.25062	Uncharacterized protein
Cdaub_08811	48 kDa	2	2	2	0.0399	0.0822	0.0423	0.090185	0.088324	0.047283	26S proteasome subunit P45 family protein
Cdaub_03243	37 kDa	2	3	2	0.056	0.0855	0.056	0.11829	0.18161	0.06202	Pyridoxal (Pyridoxine, vitamin B6) kinase (EC 2.7.1.35)
Cdaub_12975	16 kDa	2	2	2	0.154	0.154	0.154	0.29498	0.28889	0.15465	fatty acid-binding protein homolog 9-like
Cdaub_10767	19 kDa	2	3	2	0.12	0.234	0.109	0.24651	0.3952	0.12925	Peptidoglycan-recognition protein
Cdaub_09617	18 kDa	2	3	2	0.0692	0.132	0.0692	0.2549	0.40974	0.13364	Uncharacterized protein
Cdaub_15385	26 kDa	2	3	2	0.109	0.109	0.109	0.17253	0.26992	0.090458	Uncharacterized protein
Cdaub_10320	15 kDa	3	2	2	0.197	0.213	0.213	0.5312	0.31083	0.1664	Histone H2B
Cdaub_12836	20 kDa	3	2	2	0.425	0.155	0.271	0.37425	0.22512	0.12052	Uncharacterized protein
Cdaub_14646	36 kDa	2	2	2	0.0783	0.0542	0.0783	0.12298	0.12045	0.06448	Proteasome inhibitor PI31 subunit
Cdaub_25271	23 kDa	3	2	2	0.199	0.138	0.122	0.32671	0.1983	0.10616	Putative transcription elongation factor s-II
Cdaub_09412	32 kDa	3	2	2	0.244	0.107	0.0704	0.22133	0	0.073457	Uncharacterized protein
Cdaub_15433	23 kDa	2	2	2	0.0922	0.0922	0.0922	0.19406	0.19006	0.10175	Expressed conserved protein
Cdaub_14227	31 kDa	2	2	2	0.078	0.078	0.078	0.14117	0.13825	0.074014	Dynein light intermediate chain axonemal
Cdaub_15547	46 kDa	3	2	2	0.0911	0.064	0.0567	0.14773	0.093064	0.049821	Obg-like ATPase 1
Cdaub_19629	12 kDa	2	2	2	#N/A	#N/A	#N/A	#N/A	#N/A	#N/A	Stefin-1
Cdaub_00885	25 kDa	2	2	2	0.107	0.111	0.111	0.17746	0.17379	0.09304	Uncharacterized protein
Cdaub_25289	33 kDa	2	2	2	0.0651	0.0719	0.0651	0.13454	0.13176	0.070538	Carboxypeptidase (EC 3.4.16.-)
Cdaub_11397	13 kDa	2	2	2	#N/A	#N/A	#N/A	#N/A	#N/A	#N/A	Uncharacterized protein
Cdaub_14760	34 kDa	2	2	2	0.0897	0.0897	0.0897	0.1294	0.12673	0.067841	Uncharacterized protein
Cdaub_10214	25 kDa	2	2	2	0.136	0.136	0.136	0.18357	0.17978	0.096243	Uncharacterized protein

## Sheet: C.daubneyi NEJ ES
Supplementary Table S3 - Identification of C. daubneyi NEJ ES proteins by LC-MS/MS
		Unique peptides			% cover			Normalised emPAI
Contig ID	Mol. Weight	NEJ ES1	NEJ ES2	NEJ ES3	NEJ ES1	NEJ ES2	NEJ ES3	NEJ ES1	NEJ ES2	NEJ ES3	Protein name
Cdaub_04412	62 kDa	70	59	86	#N/A	#N/A	#N/A	4.568	3.0451	5.1595	Heat shock protein 70
Cdaub_00104	15 kDa	8	8	8	0.367	0.367	0.367	4.9444	4.8195	4.0325	Large subunit ribosomal protein L40e
Cdaub_16254	18 kDa	37	44	46	0.527	0.581	0.671	8.1556	13.55	9.175	Myoglobin
Cdaub_15406	12 kDa	44	43	47	#N/A	#N/A	#N/A	15.902	23.645	13.519	Actin-5
Cdaub_14249	39 kDa	39	44	41	0.453	0.518	0.566	2.3045	3.0486	2.4807	Uncharacterized protein
Cdaub_24583	29 kDa	28	28	30	0.559	0.559	0.609	38.963	42.416	44.227	14-3-3 protein
Cdaub_23739	44 kDa	34	34	34	0.572	0.581	0.532	6.9338	7.0181	3.6986	Serpin
Cdaub_04393	47 kDa	28	28	31	0.529	0.524	0.529	8.2865	8.0771	8.4939	Enolase
Cdaub_04567	71 kDa	33	32	41	0.417	0.387	0.473	2.6072	3.8191	3.1186	Phosphoenolpyruvate carboxykinase (GTP)
Cdaub_01863	28 kDa	18	14	18	0.368	0.316	0.368	5.8118	4.2252	5.9281	Peptidase C1A domain containing protein
Cdaub_01134	20 kDa	22	25	24	0.635	0.635	0.635	33.124	51.923	37.106	Nucleoside diphosphate kinase (EC 2.7.4.6)
Cdaub_04496	38 kDa	18	21	22	0.432	0.432	0.432	4.3642	5.7606	5.3142	Uncharacterized protein
Cdaub_03072	68 kDa	28	25	31	0.385	0.388	0.435	3.1901	2.7271	3.1421	Uncharacterized protein
Cdaub_24224	37 kDa	16	16	20	0.612	0.551	0.612	8.4532	7.3768	12.087	Annexin
Cdaub_04565	73 kDa	28	31	30	0.339	0.358	0.325	2.3259	2.7702	2.3893	Fasciclin I-like protein
Cdaub_21383	16 kDa	12	10	15	0.271	0.244	0.271	3.7559	2.821	4.4075	Papain family cysteine protease
Cdaub_04350	54 kDa	26	24	30	0.421	0.457	0.473	5.15	2.8388	5.1868	Putative aldehyde dehydrogenase 1B1
Cdaub_26984	31 kDa	18	18	16	#N/A	#N/A	#N/A	9.4591	10.317	6.8843	Uncharacterized protein
Cdaub_03914	55 kDa	27	27	34	0.377	0.561	0.561	2.0575	2.0703	2.3557	Fasciclin domain protein
Cdaub_02887	11 kDa	6	10	10	0.212	0.212	0.212	4.4172	14.378	12.03	Uncharacterized protein
Cdaub_25401	39 kDa	19	17	19	0.379	0.399	0.466	5.2274	4.1607	4.7046	Glyceraldehyde-3-phosphate dehydrogenase (EC 1.2.1.12)
Cdaub_15617	28 kDa	25	23	25	0.563	0.563	0.567	11.031	10.114	9.6747	Triosephosphate isomerase (EC 5.3.1.1)
Cdaub_01962	19 kDa	16	17	19	0.521	0.528	0.528	15.158	17.636	20.913	Lipocalin / cytosolic fatty-acid binding protein
Cdaub_03397	64 kDa	21	27	32	0.333	0.495	0.595	2.1162	3.3851	3.8938	Glucose-6-phosphate isomerase (EC 5.3.1.9)
Cdaub_03237	29 kDa	17	19	21	0.536	0.548	0.58	9.088	12.725	13.472	Uncharacterized protein (Fragment)
Cdaub_00223	23 kDa	23	17	23	0.523	0.369	0.537	23.464	9.6781	19.136	Fructose-bisphosphate aldolase (EC 4.1.2.13)
Cdaub_01739	18 kDa	13	13	12	0.412	0.412	0.412	9.2837	9.0491	6.2454	Superoxide dismutase [Cu-Zn] (EC 1.15.1.1)
Cdaub_25318	46 kDa	21	23	24	0.43	0.43	0.539	3.7636	3.6065	3.4631	Uncharacterized protein
Cdaub_04405	78 kDa	25	28	22	0.422	0.382	0.382	1.7799	2.0084	1.1879	Thimet oligopeptidase
Cdaub_16419	24 kDa	16	16	18	0.52	0.52	0.618	13.15	10.785	9.3181	Glutathione S-transferase protein
Cdaub_08949	33 kDa	14	15	14	0.627	0.627	0.595	4.8011	5.9153	4.4075	Putative tropomyosin
Cdaub_09334	28 kDa	19	20	19	#N/A	#N/A	#N/A	9.8017	10.825	7.7254	Putative glutathione transferase
Cdaub_01167	25 kDa	15	15	17	0.4	0.391	0.45	6.5044	6.34	7.0966	Ubiquitin carboxyl-terminal hydrolase (EC 3.4.19.12)
Cdaub_04096	21 kDa	12	16	14	0.51	0.49	0.51	6.0596	8.6645	5.8372	Fructose-bisphosphate aldolase (EC 4.1.2.13) (Fragment)
Cdaub_05467	18 kDa	17	16	19	0.491	0.491	0.491	20.469	13.807	17.314	Peptidyl-prolyl cis-trans isomerase (PPIase) (EC 5.2.1.8)
Cdaub_01495	86 kDa	21	24	26	0.258	0.302	0.302	1.0443	1.6254	1.0546	Uncharacterized protein
Cdaub_27476	69 kDa	18	17	25	0.586	0.672	0.759	1.5197	1.3625	2.0818	SJCHGC06288 protein
Cdaub_21451	36 kDa	14	14	15	0.468	0.468	0.468	4.5335	4.4189	4.1269	Aldo-keto reductase, putative
Cdaub_21414	44 kDa	18	24	19	0.476	0.376	0.476	2.4567	3.4307	2.0471	Serpin B
Cdaub_00711	14 kDa	7	8	10	0.217	0.217	0.217	4.2555	5.4494	7.6098	Uncharacterized protein
Cdaub_01783	22 kDa	16	15	17	0.574	0.574	0.574	4.7995	5.1125	4.142	Uncharacterized protein
Cdaub_27134	28 kDa	13	15	14	0.369	0.447	0.414	3.8592	5.7322	3.6362	Sh3 domain grb2-like protein B1 (Endophilin B1)
Cdaub_17148	22 kDa	14	12	18	0.28	0.28	0.28	7.1293	4.9684	10.92	Calcium-binding protein
Cdaub_08554	31 kDa	11	15	12	0.407	0.385	0.419	3.9282	6.2011	3.8521	14-3-3 protein
Cdaub_25706	29 kDa	11	10	10	0.405	0.436	0.402	4.5715	4.4559	3.7283	Tyrosine 3-monooxygenase/tryptophan 5-monooxygenase activation protein epsilon
Cdaub_04066	54 kDa	18	17	21	#N/A	#N/A	#N/A	2.413	2.1516	2.5351	Elongation factor 1-alpha (Fragment)
Cdaub_14515	58 kDa	19	15	23	0.436	0.353	0.556	2.1097	1.4312	2.3715	Protein disulfide-isomerase (EC 5.3.4.1) (Fragment)
Cdaub_25470	21 kDa	17	17	18	0.547	0.489	0.489	3.0634	2.9324	2.745	Serine protease inhibitor
Cdaub_06876	17 kDa	12	14	14	0.676	0.682	0.696	7.2422	10.783	8.8802	Calmodulin-like protein 2 (CaM2)
Cdaub_00128	10 kDa	4	4	5	#N/A	#N/A	#N/A	0	0	2.9823	Uncharacterized protein
Cdaub_04617	112 kDa	19	16	19	0.296	0.341	0.341	0.83952	0.65765	0.87231	Uncharacterized protein
Cdaub_09619	43 kDa	15	10	19	0.356	0.315	0.441	2.9461	1.6281	4.0587	Uncharacterized protein
Cdaub_02527	26 kDa	9	9	10	0.468	0.352	0.472	2.2433	1.6219	1.8296	Glutathione-S-transferase (EC 2.5.1.18)
Cdaub_06368	24 kDa	5	10	7	#N/A	#N/A	#N/A	1.078	3.3169	1.7539	Uncharacterized protein
Cdaub_03783	37 kDa	15	16	17	#N/A	#N/A	#N/A	3.0548	3.347	3.1374	Transaldolase (EC 2.2.1.2)
Cdaub_09178	39 kDa	10	20	14	0.35	0.574	0.532	1.464	4.6617	2.0214	Uncharacterized protein
Cdaub_00239	57 kDa	15	17	18	0.343	0.287	0.287	1.3539	1.4285	1.5391	Uncharacterized protein
Cdaub_23351	52 kDa	11	16	16	0.251	0.352	0.293	1.2646	2.0836	1.7433	Rab GDP dissociation inhibitor
Cdaub_27261	55 kDa	13	11	20	0.261	0.237	0.355	0.74151	1.012	1.3416	SJCHGC01885 protein (Fragment)
Cdaub_19128	15 kDa	9	9	8	0.403	0.465	0.403	6.4562	6.293	4.0923	Thioredoxin
Cdaub_03961	53 kDa	14	15	14	0.481	0.481	0.481	1.5288	1.6525	1.2468	Dihydrolipoyl dehydrogenase (EC 1.8.1.4)
Cdaub_25494	33 kDa	11	11	10	0.352	0.384	0.32	2.5078	2.4444	1.0408	Tropomyosin
Cdaub_02710	23 kDa	8	7	8	0.301	0.301	0.301	3.3765	3.541	4.2213	Thioredoxin peroxidase
Cdaub_00175	38 kDa	13	14	14	0.348	0.371	0.371	1.4475	1.4531	2.1107	Fructose-1,6-bisphosphatase
Cdaub_08645	16 kDa	6	8	6	#N/A	#N/A	#N/A	5.1115	9.6061	6.4995	Putative inorganic pyrophosphatase (EC 3.6.1.1)
Cdaub_15959	29 kDa	3	5	5	0.545	0.559	0.545	3.124	4.0621	3.3988	Inorganic diphosphatase (Fragment)
Cdaub_27198	68 kDa	15	13	17	0.26	0.239	0.296	1.17	0.93864	1.1396	WD domain, G-beta repeat protein
Cdaub_18209	8 kDa	12	9	9	#N/A	#N/A	#N/A	76.365	25.276	21.149	Putative calcium-binding protein
Cdaub_20871	33 kDa	12	13	13	0.33	0.371	0.333	2.5359	2.8375	2.3741	Heterogeneous nuclear ribonucleoproteins A2/B1
Cdaub_04009	21 kDa	4	5	5	0.459	0.514	0.514	5.9112	8.1883	8.1206	Uncharacterized protein
Cdaub_14970	31 kDa	14	13	15	0.52	0.44	0.549	3.7273	3.1676	3.4716	Oxidoreductase, short chain dehydrogenase/reductase family protein (Fragment)
Cdaub_00966	21 kDa	12	10	17	0.29	0.335	0.335	2.5486	2.0734	3.9213	EF hand
Cdaub_15479	22 kDa	10	7	7	0.0639	0.0639	0.0639	0	0	0	Uncharacterized protein
Cdaub_09583	31 kDa	12	8	14	0.345	0.282	0.37	3.1883	1.6908	3.4007	Purine nucleoside phosphorylase (EC 2.4.2.1) (Inosine-guanosine phosphorylase)
Cdaub_03305	15 kDa	7	8	12	0.416	0.416	0.482	1.966	1.7732	3.0041	Uncharacterized protein
Cdaub_26600	40 kDa	14	12	17	0.34	0.337	0.376	2.3773	1.8091	2.7184	Uncharacterized protein
Cdaub_26069	39 kDa	15	12	12	0.258	0.22	0.232	1.5873	1.1295	0.94505	Peptidylglycine alpha hydroxylating mono-oxygenase
Cdaub_04242	35 kDa	12	13	13	0.353	0.294	0.383	1.5443	1.5553	1.4606	Aldo-keto reductase, putative
Cdaub_02792	16 kDa	9	9	11	0.513	0.473	0.54	5.1115	4.9823	6.4995	Myoglobin
Cdaub_15468	17 kDa	8	11	10	0.423	0.671	0.671	2.2419	4.8651	2.9976	Uncharacterized protein
Cdaub_01239	7 kDa	7	9	10	#N/A	#N/A	#N/A	3.7631	7.077	7.5573	Malate dehydrogenase (EC 1.1.1.37)
Cdaub_16115	21 kDa	7	6	8	0.387	0.387	0.387	4.7201	4.6008	6.5242	Thioredoxin peroxidase
Cdaub_04610	69 kDa	13	10	21	0.355	0.336	0.459	0.94682	0.65854	1.5356	Uncharacterized protein
Cdaub_13573	26 kDa	10	9	10	0.425	0.425	0.34	1.5566	1.2139	1.2695	Glutathione S-transferase Mu 1-like protein
Cdaub_04154	54 kDa	12	14	13	0.238	0.272	0.255	1.1931	1.4502	1.0897	Basement membrane-specific heparan sulfate proteoglycan core protein
Cdaub_00080	16 kDa	12	6	11	0.497	0.49	0.497	5.0807	3.0339	3.907	Uncharacterized protein
Cdaub_04519	72 kDa	11	12	15	0.235	0.22	0.305	0.73239	0.79786	0.89821	Uncharacterized protein
Cdaub_20768	52 kDa	12	10	14	0.265	0.248	0.252	1.4184	1.0917	1.432	Rab GDP dissociation inhibitor
Cdaub_08695	47 kDa	13	10	14	0.321	0.23	0.283	1.4126	0.90558	1.3029	Estrogen-regulated protein EP45
Cdaub_20069	25 kDa	10	12	12	0.417	0.57	0.516	2.9673	4.0564	3.394	Elongation factor 1-beta (Fragment)
Cdaub_15329	45 kDa	13	12	14	0.199	0.193	0.213	1.0317	0.85968	0.84138	Serpin B
Cdaub_20638	8 kDa	9	10	9	#N/A	#N/A	#N/A	33.462	48.103	27.29	Putative calcium-binding protein
Cdaub_22778	24 kDa	12	10	12	0.431	0.311	0.431	3.6186	3.0815	2.9512	Calcyphosin-like protein
Cdaub_09606	26 kDa	9	8	11	0.114	0.114	0.114	0.99769	0.80817	1.0023	Tetraspanin
Cdaub_26936	51 kDa	14	11	14	0.379	0.319	0.311	1.592	1.0981	1.1693	Putative major vault protein
Cdaub_04587	76 kDa	11	10	15	0.21	0.21	0.259	0.7655	0.6685	0.91357	Uncharacterized protein
Cdaub_24009	27 kDa	10	13	14	0.219	0.237	0.347	1.0575	1.4219	1.296	Alpha-amylase (EC 3.2.1.1)
Cdaub_00696	15 kDa	7	6	8	0.45	0.45	0.45	5.0178	3.7539	6.7118	Uncharacterized protein
Cdaub_04183	29 kDa	14	9	12	0.304	0.261	0.304	2.2368	0.99311	1.4764	Peptidase C1A domain containing protein
Cdaub_10320	15 kDa	7	9	9	0.287	0.369	0.213	4.6692	7.3807	6.1755	Histone H2B
Cdaub_12127	32 kDa	10	11	11	0.353	0.452	0.491	1.9574	2.224	1.8608	Proteasome subunit alpha type (EC 3.4.25.1)
Cdaub_22691	32 kDa	11	13	11	0.33	0.364	0.395	2.2315	2.888	1.8199	Uncharacterized protein
Cdaub_09380	36 kDa	6	8	10	0.259	0.361	0.367	1.6459	2.1334	2.3134	Aldo-keto reductase, putative
Cdaub_08965	48 kDa	6	12	12	0.267	0.342	0.342	0.56845	1.3807	1.1553	Peptidyl-alpha-hydroxyglycine alpha-amidating lyase 2
Cdaub_04494	94 kDa	12	12	13	0.2	0.183	0.183	0.58149	0.56679	0.52318	Eft-2-prov protein
Cdaub_03408	41 kDa	12	10	11	0.4	0.342	0.406	1.7657	1.5093	1.44	GDP-D-mannose-4,6-dehydratase
Cdaub_07683	16 kDa	10	10	9	0.535	0.535	0.535	7.0002	6.8233	4.5284	Uncharacterized protein
Cdaub_00261	11 kDa	10	11	8	0.515	0.515	0.515	15.134	19.561	6.8836	Histone H4
Cdaub_25815	54 kDa	10	11	12	0.252	0.285	0.258	0.92383	1.0231	0.96487	Carboxypeptidase N, polypeptide 1, 50kD
Cdaub_01317	50 kDa	10	11	12	0.213	0.232	0.206	1.0277	1.1415	1.0797	N-acetyl galactosaminidase, alpha (EC 3.2.1.49)
Cdaub_02440	29 kDa	6	6	5	#N/A	#N/A	#N/A	1.9181	1.8696	1.3061	Uncharacterized protein
Cdaub_01483	71 kDa	8	8	11	0.375	0.25	0.348	0.65621	0.72086	0.82638	Uncharacterized protein
Cdaub_02716	17 kDa	7	8	11	#N/A	#N/A	#N/A	3.8457	2.6714	4.1173	Myoglobin
Cdaub_14207	34 kDa	9	10	9	#N/A	#N/A	#N/A	1.3436	1.4247	1.0958	Uncharacterized protein
Cdaub_16163	18 kDa	7	5	6	0.323	0.193	0.244	1.3245	1.4999	0.76593	Myoglobin
Cdaub_17037	15 kDa	10	12	12	0.545	0.642	0.649	9.8673	12.063	12.604	Uncharacterized protein
Cdaub_23864	41 kDa	6	8	9	#N/A	#N/A	#N/A	0.67949	0.96045	0.94351	Uncharacterized protein
Cdaub_03021	39 kDa	13	10	13	0.375	0.304	0.375	2.203	1.4329	1.7967	Uncharacterized protein
Cdaub_00040	18 kDa	9	10	10	0.447	0.553	0.553	4.1015	4.9372	4.1309	Venom allergen-like (VAL) 11 protein
Cdaub_01560	22 kDa	6	7	5	0.298	0.351	0.298	1.5435	1.9041	0.96861	Uncharacterized protein
Cdaub_18269	15 kDa	11	10	10	0.417	0.417	0.417	8.2297	6.293	5.2654	Uncharacterized protein
Cdaub_02984	52 kDa	10	10	9	0.298	0.271	0.271	0	0.14541	0	Tubulin alpha chain
Cdaub_04483	48 kDa	8	11	8	0.16	0.236	0.282	0.95312	1.3853	0.66615	Uncharacterized protein
Cdaub_04841	28 kDa	10	11	10	0.492	0.492	0.425	2.3279	2.6652	1.8985	Proteasome subunit alpha type (EC 3.4.25.1)
Cdaub_11790	23 kDa	11	8	10	0.229	0.229	0.229	1.3993	1.048	0.88525	Natterin-4
Cdaub_01633	10 kDa	11	8	11	#N/A	#N/A	#N/A	27.224	10.428	22.203	Acyl-CoA-binding protein homolog 1 (inferred by orthology to a C. elegans protein)
Cdaub_23829	24 kDa	11	10	12	0.443	0.467	0.462	3.7696	3.0815	3.6402	Uncharacterized protein
Cdaub_26329	32 kDa	12	10	12	0.301	0.315	0.346	2.6704	1.9283	2.1779	Uncharacterized protein
Cdaub_09036	41 kDa	11	9	12	0.332	0.261	0.369	1.2161	0.95369	1.4379	Uncharacterized protein
Cdaub_14326	32 kDa	10	9	8	0.0685	0.0673	0.0673	0.22845	0.21059	0.18632	Uncharacterized protein
Cdaub_08900	30 kDa	5	7	6	0.165	0.165	0.165	0.79953	1.2254	0.82888	Uncharacterized protein
Cdaub_27499	55 kDa	8	10	9	#N/A	#N/A	#N/A	0.67958	0.88168	0.64332	EF hand
Cdaub_15879	20 kDa	6	5	11	0.351	0.292	0.427	1.7717	1.3175	4.2372	Uncharacterized protein
Cdaub_20836	36 kDa	11	9	9	0.293	0.25	0.299	1.8785	1.3549	1.1337	L-lactate dehydrogenase (EC 1.1.1.27)
Cdaub_01785	30 kDa	7	8	7	0.306	0.306	0.306	1.7822	2.0499	1.4535	14-3-3 protein
Cdaub_14958	60 kDa	9	11	11	0.176	0.218	0.241	0.70282	0.88676	0.74196	Uncharacterized protein
Cdaub_22344	54 kDa	5	7	8	0.188	0.242	0.242	0.69507	0.90289	0.8584	Putative aldehyde dehydrogenase 1B1
Cdaub_04475	60 kDa	11	9	11	0.206	0.168	0.226	0.92074	0.69293	0.75092	Uncharacterized protein (Fragment)
Cdaub_08719	25 kDa	10	9	10	0.459	0.372	0.459	1.8398	1.6175	1.6562	Calponin
Cdaub_03486	33 kDa	6	4	8	0.192	0.122	0.329	0.77661	0.48913	0.82205	Glyceraldehyde-3-phosphate dehydrogenase (EC 1.2.1.12)
Cdaub_18708	32 kDa	8	9	8	0.352	0.469	0.469	1.6635	1.9077	1.3567	Proteasome subunit beta type (EC 3.4.25.1)
Cdaub_07929	12 kDa	9	7	9	0.45	0.34	0.45	9.3673	4.7651	7.6396	Uncharacterized protein
Cdaub_09436	41 kDa	11	8	12	0.446	0.245	0.422	1.5423	0.96045	1.1762	Uncharacterized protein
Cdaub_20651	51 kDa	12	6	12	0.301	0.146	0.321	1.2996	0.51543	1.0599	Isocitrate dehydrogenase [NADP] (EC 1.1.1.42)
Cdaub_20934	52 kDa	8	6	12	0.29	0.263	0.339	0.73212	0.50117	1.0252	Putative titin
Cdaub_03296	35 kDa	10	10	10	0.342	0.342	0.342	1.8201	1.7741	1.4844	Uncharacterized protein
Cdaub_03085	45 kDa	12	7	12	0.309	0.229	0.426	1.2024	0.59893	1.0464	Uncharacterized protein
Cdaub_15809	21 kDa	10	7	11	0.518	0.555	0.55	3.1298	1.5723	3.7342	Universal stress protein
Cdaub_08526	26 kDa	7	10	9	0.313	0.313	0.313	1.547	2.6649	1.8672	Uncharacterized protein
Cdaub_23710	28 kDa	6	9	10	0.302	0.369	0.369	1.1136	1.9732	1.9597	Isoamyl acetate-hydrolyzing esterase 1 homolog
Cdaub_26859	24 kDa	7	9	7	0.379	0.379	0.383	2.0559	2.9607	1.3626	Rho GDP-dissociation inhibitor
Cdaub_27165	48 kDa	7	11	10	0.196	0.336	0.32	0.68341	1.2112	0.8878	Uncharacterized protein
Cdaub_25057	46 kDa	4	6	12	0.179	0.264	0.458	0.47781	0.70209	1.375	UTP--glucose-1-phosphate uridylyltransferase
Cdaub_10773	31 kDa	11	8	9	0.391	0.352	0.391	2.3468	1.3966	1.3924	Uncharacterized protein
Cdaub_02964	45 kDa	8	10	9	0.229	0.273	0.27	0.87087	1.1466	0.83045	Uncharacterized protein
Cdaub_26027	42 kDa	7	11	10	0.293	0.387	0.55	0.41226	1.0306	0.80331	Phosphoglycerate kinase (EC 2.7.2.3)
Cdaub_20397	27 kDa	7	9	11	0.302	0.323	0.427	0.73766	2.1154	1.4115	Uncharacterized protein
Cdaub_25322	47 kDa	5	7	8	0.125	0.199	0.243	0.46989	0.68969	0.68437	Uncharacterized protein
Cdaub_00705	15 kDa	8	7	7	0.313	0.313	0.313	5.0178	3.7539	3.1409	Cystatin-B (Fragment)
Cdaub_00369	18 kDa	10	9	9	0.624	0.624	0.624	3.9253	3.3996	3.2067	Uncharacterized protein
Cdaub_03354	28 kDa	3	5	4	0.233	0.247	0.233	0.64723	1.0685	0.70076	Tropomyosin-2
Cdaub_26914	21 kDa	3	5	5	#N/A	#N/A	#N/A	0	0.63271	0.52939	Malate dehydrogenase (EC 1.1.1.37)
Cdaub_02965	57 kDa	8	8	10	0.206	0.212	0.297	0.67194	0.57585	0.65438	Putative leucyl aminopeptidase
Cdaub_03765	42 kDa	7	7	11	0.304	0.263	0.402	0.80719	0.78679	1.2242	Uncharacterized protein
Cdaub_27265	54 kDa	9	7	12	0.197	0.16	0.244	0.80939	0.5758	0.97032	Nucleotide sugar dehydrogenase (Fragment)
Cdaub_05996	16 kDa	7	7	11	0.407	0.331	0.49	2.6945	3.1515	5.8865	Uncharacterized protein
Cdaub_05150	13 kDa	5	6	7	0.235	0.235	0.235	2.5819	3.4806	3.9321	Putative calcium-binding protein
Cdaub_09496	35 kDa	10	6	12	#N/A	#N/A	#N/A	1.4717	0.82196	1.2918	Malate dehydrogenase (EC 1.1.1.37)
Cdaub_20623	10 kDa	2	2	4	#N/A	#N/A	#N/A	0	1.5247	2.9823	Dynein light chain type 1
Cdaub_08539	12 kDa	7	7	7	0.354	0.504	0.504	4.5533	5.1155	3.7135	Peptidylprolyl isomerase (EC 5.2.1.8)
Cdaub_24455	24 kDa	9	7	9	0.3	0.3	0.3	2.5688	1.6726	2.095	Uncharacterized protein
Cdaub_11479	20 kDa	7	6	7	0.503	0.503	0.503	2.8348	1.7269	2.3119	Ferritin (EC 1.16.3.1)
Cdaub_26696	56 kDa	10	6	11	0.195	0.132	0.188	0.87703	0.45428	0.81157	KH domain protein (Fragment)
Cdaub_01814	33 kDa	4	4	4	0.104	0.104	0.181	0.87717	0.855	1.2563	Peptidase C1A domain containing protein
Cdaub_22798	32 kDa	6	10	9	#N/A	#N/A	#N/A	0.89033	1.7921	1.2777	Uncharacterized protein
Cdaub_01555	30 kDa	7	6	6	0.371	0.39	0.341	1.2636	0.9955	0.83293	Proteasome subunit alpha type (EC 3.4.25.1)
Cdaub_16069	25 kDa	5	6	7	0.238	0.238	0.308	1.0211	1.2818	1.3445	Piwi domain protein (Fragment)
Cdaub_20017	33 kDa	7	10	10	0.217	0.342	0.403	0.89803	1.5421	1.2902	Uncharacterized protein
Cdaub_01144	17 kDa	4	10	10	0.308	0.822	0.815	1.271	6.0706	5.0793	EF hand (Fragment)
Cdaub_03043	59 kDa	6	5	14	0.158	0.163	0.286	0.44087	0.34813	1.0609	Uncharacterized protein
Cdaub_20920	46 kDa	8	7	9	0.354	0.314	0.354	0.85208	0.69999	0.81197	Heterogeneous nuclear ribonucleoprotein K
Cdaub_00895	39 kDa	6	11	6	0.21	0.402	0.257	0.72494	1.624	0.59123	EF hand containing protein
Cdaub_13153	16 kDa	7	8	5	#N/A	#N/A	#N/A	1.8558	2.4287	1.0854	Uncharacterized protein F13E6.1
Cdaub_16065	23 kDa	9	8	6	0.276	0.354	0.305	0	0	0	Proteasome subunit beta (EC 3.4.25.1)
Cdaub_17469	18 kDa	6	7	6	0.384	0.459	0.466	2.155	2.7193	1.7576	Uncharacterized protein
Cdaub_01838	11 kDa	8	7	7	#N/A	#N/A	#N/A	6.0879	3.0527	2.5542	Uncharacterized protein
Cdaub_08378	27 kDa	4	4	5	0.123	0.123	0.21	0.68269	0.66544	0.74126	Cathepsin L-like proteinase
Cdaub_16074	8 kDa	3	4	7	#N/A	#N/A	#N/A	6.2477	2.759	3.488	Myoglobin
Cdaub_18199	19 kDa	4	5	7	#N/A	#N/A	#N/A	0.73225	1.2334	1.383	Uncharacterized protein
Cdaub_03669	29 kDa	6	6	4	0.233	0.228	0.217	0.82041	0.83952	0.56313	Glutathione transferase omega-1
Cdaub_08535	23 kDa	6	10	8	0.366	0.802	0.525	1.4694	5.3903	1.8717	Proteasome subunit beta type (EC 3.4.25.1)
Cdaub_24521	33 kDa	7	7	8	0.298	0.312	0.289	1.0067	1.0098	0.821	Thioredoxin-like protein 1
Cdaub_09581	49 kDa	6	7	6	0.14	0.14	0.158	0.66265	0.76446	0.54043	Aspartic protease 2
Cdaub_09591	41 kDa	7	6	7	0.218	0.212	0.226	0.82091	0.65797	0.6695	Severin
Cdaub_26281	36 kDa	4	7	8	0.11	0.182	0.19	0	0.52356	0.46358	Tubulin beta chain (Fragment)
Cdaub_26355	15 kDa	4	4	5	0.452	0.452	0.452	2.0202	1.9692	2.228	Uncharacterized protein
Cdaub_00647	17 kDa	5	5	6	0.197	0.197	0.197	1.7152	1.6718	1.8661	LIM domain protein
Cdaub_18694	29 kDa	9	6	5	0.352	0.333	0.273	1.8742	1.0153	0.66754	Uncharacterized protein
Cdaub_27246	64 kDa	5	6	12	0.117	0.106	0.269	0.32557	0.39082	0.85449	Malic enzyme
Cdaub_00668	16 kDa	6	6	5	0.555	0.467	0.467	3.4246	2.5407	1.5779	Fatty acid-binding protein type V
Cdaub_01199	23 kDa	5	6	5	0.24	0.24	0.24	1.1413	1.4422	0.93078	Peptidyl-prolyl cis-trans isomerase (PPIase) (EC 5.2.1.8)
Cdaub_23234	15 kDa	7	7	6	0.395	0.395	0.395	2.3988	2.3382	1.4592	Uncharacterized protein
Cdaub_25281	27 kDa	5	6	6	0.232	0.268	0.197	0.89481	1.1151	0.93297	Adenylyl cyclase-associated protein
Cdaub_04380	100 kDa	3	3	3	0.0312	0.0312	0.0312	0.11627	0.11333	0.094822	Saposin containing protein
Cdaub_24491	36 kDa	8	7	8	0.262	0.259	0.285	1.1962	0.97118	0.97561	Fibrillar collagen domain protein
Cdaub_23254	38 kDa	8	4	5	0.326	0.326	0.223	0.9037	0.44061	0.48146	Uncharacterized protein
Cdaub_23156	38 kDa	8	6	10	0.257	0.24	0.383	0.97698	0.72445	1.1636	Uncharacterized protein
Cdaub_14657	35 kDa	8	4	9	0.278	0.18	0.331	1.2065	0.48402	1.1641	Uncharacterized protein
Cdaub_03056	60 kDa	6	6	8	0.262	0.403	0.403	0	0	0	Uncharacterized protein
Cdaub_01320	46 kDa	8	7	8	0.184	0.209	0.165	0.70887	0.7042	0.57812	Aspartate aminotransferase (EC 2.6.1.1)
Cdaub_09009	41 kDa	6	5	7	0.26	0.26	0.359	0.68401	0.70592	0.92697	Uncharacterized protein
Cdaub_09593	33 kDa	5	5	7	0.226	0.303	0.303	0.76003	0.74082	1.0256	Alpha-aminoadipic semialdehyde synthase
Cdaub_27390	75 kDa	8	6	9	0.149	0.116	0.164	0.4669	0.32646	0.43812	Uncharacterized protein
Cdaub_14889	32 kDa	5	5	5	0.226	0.226	0.286	0.73783	0.71918	0.60174	Uncharacterized protein
Cdaub_19863	31 kDa	7	6	8	#N/A	#N/A	#N/A	0.7709	0.56896	0.62871	Uncharacterized protein
Cdaub_00146	17 kDa	4	6	9	0.299	0.315	0.315	0.51504	1.7042	2.4814	Uncharacterized protein
Cdaub_13170	22 kDa	6	4	8	0.337	0.246	0.337	0.97482	0.86753	0.71317	GTP-binding protein YPTC1
Cdaub_04232	48 kDa	6	7	6	0.148	0.18	0.162	0.46684	0.6605	0.32493	Uncharacterized protein
Cdaub_21604	56 kDa	6	7	6	0.189	0.174	0.154	0.4682	0.54868	0.38184	Uncharacterized protein
Cdaub_04246	56 kDa	6	6	6	0.156	0.156	0.16	0.47035	0.45847	0.3836	Protein disulfide-isomerase (EC 5.3.4.1)
Cdaub_06435	10 kDa	6	5	5	#N/A	#N/A	#N/A	8.7066	4.0833	4.9787	40S ribosomal protein S21
Cdaub_20942	41 kDa	6	7	8	0.197	0.197	0.197	0.6909	0.81966	0.81809	S-(hydroxymethyl)glutathione dehydrogenase (EC 1.1.1.284) (Fragment)
Cdaub_05958	8 kDa	6	7	8	#N/A	#N/A	#N/A	8.0758	11.596	14.108	EF hand
Cdaub_09694	43 kDa	2	8	10	0.0955	0.308	0.382	0.18572	0.91812	1.0431	Uncharacterized protein
Cdaub_01253	54 kDa	4	4	6	0.0654	0.125	0.117	0.39365	0.3837	0.47823	Cysteine proteinase PWCP1
Cdaub_26642	57 kDa	7	5	8	0.173	0.147	0.201	0.55765	0.36586	0.53565	Calpain
Cdaub_12698	10 kDa	3	7	7	#N/A	#N/A	#N/A	1.6867	8.0715	6.7534	Uncharacterized protein
Cdaub_04950	20 kDa	4	3	3	0.207	0.207	0.207	1.7293	1.2879	1.0776	Uncharacterized protein
Cdaub_25545	27 kDa	5	7	6	0.256	0.314	0.347	0.89481	1.3874	0.93297	Hypoxanthine phosphoribosyltransferase (EC 2.4.2.8)
Cdaub_01197	28 kDa	5	7	6	0.215	0.287	0.198	0.88114	1.364	0.91798	Proteasome subunit alpha type (EC 3.4.25.1)
Cdaub_15713	30 kDa	6	6	8	0.26	0.26	0.294	1.0263	1.0004	1.2569	Uncharacterized protein
Cdaub_03876	44 kDa	5	5	5	#N/A	#N/A	#N/A	0.42528	0.49491	0.41409	Actin-related protein 3
Cdaub_01466	32 kDa	6	6	7	0.335	0.259	0.259	0.66624	0.70016	0.74098	Syntenin-1
Cdaub_08381	23 kDa	5	5	7	0.277	0.277	0.277	1.0914	1.0639	1.0044	Glutathione S-transferase protein
Cdaub_17411	16 kDa	4	6	8	#N/A	#N/A	#N/A	0.9295	1.2616	1.2439	Uncharacterized protein
Cdaub_00195	46 kDa	6	5	6	0.127	0.106	0.151	0.58803	0.46055	0.47957	Uncharacterized protein
Cdaub_01527	50 kDa	7	4	7	0.167	0.239	0.282	0.65362	0.32886	0.53306	Elongation factor 1-gamma (Fragment)
Cdaub_04556	34 kDa	6	3	8	0.308	0.151	0.308	1.0707	0.36551	0.6305	Calpain
Cdaub_00317	24 kDa	6	6	7	0.235	0.258	0.309	1.3658	1.3313	1.3994	Proteasome beta 1 subunit
Cdaub_12850	18 kDa	4	3	3	0.242	0.242	0.242	1.1466	0.76243	0.63792	Uncharacterized protein
Cdaub_20605	10 kDa	4	5	5	#N/A	#N/A	#N/A	2.5456	3.6999	3.0957	Uncharacterized protein
Cdaub_22615	48 kDa	7	4	7	0.209	0.142	0.228	0.68732	0.34429	0.56055	SCP-like protein
Cdaub_09628	45 kDa	2	7	10	0.108	0.317	0.317	0.17649	0.726	0.91641	Annexin
Cdaub_20556	11 kDa	6	4	6	#N/A	#N/A	#N/A	5.1403	2.3612	4.1922	Uncharacterized protein
Cdaub_22987	27 kDa	6	4	8	0.231	0.231	0.277	1.1566	0.66214	1.7249	SH3-domain GRB2-like endophilin B1
Cdaub_02843	15 kDa	5	5	8	0.145	0.145	0.333	0.74834	0.72943	0.70445	Fatty acid binding protein (Fatty acid binding protein-1)
Cdaub_09441	44 kDa	5	7	5	0.174	0.214	0.17	0.38208	0.60254	0.31161	Uncharacterized protein (Fragment)
Cdaub_01247	60 kDa	4	4	10	0.112	0.126	0.271	0.27389	0.26697	0.66151	Uncharacterized protein
Cdaub_15759	17 kDa	4	7	5	0.231	0.306	0.306	1.1853	2.748	1.3352	Uncharacterized protein
Cdaub_15848	29 kDa	5	4	5	#N/A	#N/A	#N/A	0.82635	0.60788	0.67393	Translationally controlled tumor protein
Cdaub_15321	24 kDa	5	5	5	0.183	0.183	0.183	1.0394	1.0132	0.84771	Uncharacterized protein
Cdaub_27282	65 kDa	5	6	6	0.101	0.101	0.101	0.31943	0.38328	0.32069	Uncharacterized protein
Cdaub_02755	10 kDa	3	4	2	#N/A	#N/A	#N/A	2.5456	3.6999	0.74422	Uncharacterized protein
Cdaub_03619	60 kDa	5	5	5	0.116	0.108	0.106	0.35196	0.34307	0.21481	Uncharacterized protein
Cdaub_09099	41 kDa	6	5	7	0.188	0.165	0.186	0.68401	0.53302	0.67872	Annexin
Cdaub_27491	46 kDa	6	6	7	0.131	0.178	0.178	0.58468	0.5699	0.57706	Uncharacterized protein
Cdaub_03165	34 kDa	5	5	6	0.155	0.206	0.225	0.67143	0.65446	0.69055	Uncharacterized protein
Cdaub_23550	29 kDa	5	5	6	0.236	0.198	0.236	0.82635	0.80546	0.85808	Glycogen debranching enzyme
Cdaub_20450	21 kDa	4	4	6	0.328	0.328	0.328	0.93822	0.91451	1.7243	Cupin domain protein
Cdaub_24691	41 kDa	5	5	8	0.155	0.158	0.282	0.5486	0.53474	0.80935	cAMP-dependent protein kinase type II regulatory subunit (Fragment)
Cdaub_22780	46 kDa	6	6	4	#N/A	#N/A	#N/A	0.60008	0.60997	0	Beta ureidopropionase
Cdaub_05682	12 kDa	3	4	4	0.282	0.282	0.282	1.2666	1.8951	1.5856	SJCHGC07515 protein
Cdaub_01563	8 kDa	4	4	4	#N/A	#N/A	#N/A	4.0808	3.9776	3.3281	Uncharacterized protein
Cdaub_12837	31 kDa	5	5	6	0.223	0.219	0.241	0.75071	0.73174	0.77595	SJCHGC01097 protein (Fragment)
Cdaub_09343	20 kDa	5	5	5	0.271	0.271	0.271	1.3726	1.3379	1.1194	LIM domain protein
Cdaub_19597	20 kDa	6	6	6	0.241	0.241	0.307	1.8314	1.7851	1.4936	Uncharacterized protein
Cdaub_15715	18 kDa	4	3	6	0.219	0.1	0.3	1.1466	0.76243	1.7076	Myoglobin
Cdaub_01157	20 kDa	5	5	5	0.32	0.257	0.32	1.3313	1.2976	1.0857	Uncharacterized protein
Cdaub_00371	23 kDa	3	4	5	0.143	0.241	0.212	0.58274	0.81506	0.9188	CS domain protein
Cdaub_00856	38 kDa	5	4	5	0.19	0.122	0.19	0.7884	0.76848	0.64299	Cathepsin B (EC 3.4.22.1)
Cdaub_17990	17 kDa	4	5	7	0.208	0.201	0.417	1.2596	1.7042	2.4814	Uncharacterized protein
Cdaub_15741	65 kDa	4	4	6	0.0748	0.0904	0.127	0.25148	0.24512	0.32381	Uncharacterized protein (Fragment)
Cdaub_08298	9 kDa	3	4	6	#N/A	#N/A	#N/A	1.9602	3.1007	5.9089	Uncharacterized protein
Cdaub_26932	35 kDa	6	2	7	0.18	0.17	0.235	0.84328	0.22573	0.84363	Uncharacterized protein
Cdaub_04098	56 kDa	4	2	6	0.14	0.0741	0.18	0.37955	0.20927	0.46017	Glycine--tRNA ligase (Fragment)
Cdaub_01489	42 kDa	3	4	4	0.0792	0.121	0.121	0.29032	0.51011	0.32824	Cathepsin L-like proteinase
Cdaub_20132	25 kDa	5	6	5	0.204	0.204	0.204	0.71999	0.9372	0.58719	Uncharacterized protein
Cdaub_01323	63 kDa	2	4	12	0.0452	0.0852	0.245	0.1235	0.25361	0.79068	Putative t-complex protein 1 subunit alpha (TCP-1-alpha) (CCT-alpha)
Cdaub_09143	36 kDa	4	5	6	0.191	0.266	0.181	0.4912	0.62741	0.66083	Calbindin-32
Cdaub_22815	37 kDa	6	5	5	#N/A	#N/A	#N/A	0.76245	0.59178	0.49515	Major egg antigen
Cdaub_01816	14 kDa	5	4	3	0.281	0.281	0.207	2.2414	1.5424	0.85739	Thioredoxin-like protein
Cdaub_01054	20 kDa	4	3	4	0.255	0.255	0.255	1.7293	1.2879	1.4103	Uncharacterized protein
Cdaub_16279	26 kDa	3	5	6	0.172	0.213	0.205	0.70011	1.1657	1.2165	Uncharacterized protein
Cdaub_14229	46 kDa	5	4	6	0.19	0.19	0.355	0.71824	0.65114	0.62962	Lipase
Cdaub_00479	11 kDa	6	4	5	0.446	0.238	0.238	4.4172	2.0888	2.5542	SJCHGC00690 protein (Fragment)
Cdaub_27322	76 kDa	5	5	7	0.085	0.085	0.103	0.27127	0.26442	0.32365	HEAT repeat protein (Fragment)
Cdaub_17204	26 kDa	3	5	6	0.149	0.154	0.189	0.50012	0.92472	0.99227	Glutathione-S-transferase (EC 2.5.1.18)
Cdaub_26948	27 kDa	5	4	6	0.171	0.171	0.265	0.89481	0.65565	0.93297	Superoxide dismutase (EC 1.15.1.1)
Cdaub_01068	21 kDa	4	4	6	0.326	0.477	0.477	0.9257	1.2238	1.6965	Transgelin
Cdaub_11197	21 kDa	3	5	7	0.199	0.359	0.547	0.64911	1.2415	1.7243	Uncharacterized protein
Cdaub_00211	61 kDa	3	4	9	0.149	0.146	0.212	0.19676	0.26271	0.56802	Uncharacterized protein
Cdaub_17610	20 kDa	4	4	4	0.237	0.237	0.237	1.0062	0.98072	0.82057	EF hand
Cdaub_03325	72 kDa	5	6	5	0.0756	0.0756	0.192	0.22397	0.21831	0.18266	Phospholipase B-like (EC 3.1.1.-)
Cdaub_19629	12 kDa	2	2	2	#N/A	#N/A	#N/A	#N/A	#N/A	#N/A	Stefin-1
Cdaub_05366	24 kDa	6	5	5	0.189	0.189	0.15	1.3746	1.0379	0.86842	HMG box
Cdaub_04527	58 kDa	4	6	6	0.144	0.144	0.144	0.28247	0.43729	0.36588	Uncharacterized protein
Cdaub_15787	12 kDa	3	5	3	0.429	0.333	0.333	1.3644	3.0041	1.1127	Thioredoxin
Cdaub_13054	14 kDa	4	4	4	0.422	0.422	0.422	1.6001	1.5596	1.305	Uncharacterized protein
Cdaub_16074	10 kDa	6	4	5	#N/A	#N/A	#N/A	6.2477	2.759	3.488	Myoglobin
Cdaub_26435	58 kDa	3	4	7	0.0815	0.117	0.141	0.20554	0.27476	0.43841	T-complex protein 1 subunit delta
Cdaub_08771	36 kDa	4	5	7	0.137	0.159	0.315	0.4791	0.61132	0.78681	Severin
Cdaub_04067	30 kDa	6	3	5	0.276	0.154	0.235	0.99219	0.40922	0.63727	Deoxyribonuclease II
Cdaub_26784	27 kDa	5	4	6	0.218	0.164	0.277	0.90416	0.66214	0.94323	Uncharacterized protein
Cdaub_15171	38 kDa	3	4	6	#N/A	#N/A	#N/A	0.32676	0.44356	0.60834	Calcineurin-like phosphoesterase domain-containing protein 1
Cdaub_01431	25 kDa	5	3	4	0.251	0.201	0.205	1.0272	0.52333	0.6251	Vesicle-associated membrane protein 7
Cdaub_21942	56 kDa	4	3	7	0.12	0.086	0.198	0.29737	0.21106	0.46456	Uncharacterized protein
Cdaub_04883	15 kDa	3	3	2	0.291	0.291	0.134	1.0106	0.98509	0.49037	Uncharacterized protein
Cdaub_01240	37 kDa	6	4	3	0.194	0.134	0.103	0.76528	0.45419	0.27263	Uncharacterized protein
Cdaub_17685	10 kDa	6	5	4	#N/A	#N/A	#N/A	#N/A	#N/A	#N/A	Uncharacterized protein
Cdaub_10853	16 kDa	4	6	5	0.155	0.317	0.317	0.70086	1.3038	0.88448	Calcium-binding protein
Cdaub_01454	33 kDa	2	6	4	0.141	0.328	0.266	0.24414	0.87533	0.44028	Clone ZZD1343 mRNA sequence (RNA-binding protein 4)
Cdaub_01310	47 kDa	5	5	4	0.17	0.229	0.111	0.45972	0.4481	0.28958	Peptidylprolyl isomerase (EC 5.2.1.8)
Cdaub_19294	32 kDa	5	5	5	0.129	0.129	0.129	0.72844	0.71003	0.59409	Uncharacterized protein
Cdaub_00059	29 kDa	3	3	3	0.165	0.165	0.177	0.63522	0.61917	0.51806	MA (Tropomyosin-2)
Cdaub_26983	55 kDa	2	5	5	0.118	0.147	0.152	0	0	0.32983	Acid sphingomyelinase-like phosphodiesterase 3a
Cdaub_24872	42 kDa	4	4	5	0.15	0.106	0.15	0.41226	0.40184	0.43756	Troponin T (Fragment)
Cdaub_04035	59 kDa	4	5	5	0.0972	0.129	0.129	0.27955	0.35034	0.29313	Uncharacterized protein
Cdaub_16543	19 kDa	3	5	5	0.132	0.224	0.224	0.72199	1.403	1.1739	Venom allergen-like (VAL) 8 protein
Cdaub_02794	16 kDa	5	4	6	0.236	0.223	0.52	2.3721	1.4544	2.154	Uncharacterized protein
Cdaub_14576	33 kDa	4	4	6	0.164	0.156	0.285	0	0	0.72301	Phosphoglycerate mutase (EC 5.4.2.11) (EC 5.4.2.4)
Cdaub_01374	38 kDa	3	2	4	0.124	0.0896	0.124	0.3321	0.2066	0.37744	Putative Vesicle-associated membrane protein-associated protein A
Cdaub_00134	60 kDa	5	3	6	0.0836	0.0782	0.129	0.28953	0.19481	0.35419	Uncharacterized protein
Cdaub_21157	36 kDa	6	3	6	0.16	0.11	0.16	0.81346	0.34394	0.66342	Uncharacterized protein
Cdaub_01356	62 kDa	4	2	7	0.113	0.0619	0.156	0.26323	0.12171	0.40721	T-complex protein 1 subunit zeta
Cdaub_20710	33 kDa	3	3	7	0.178	0.224	0.317	0.38637	0.37661	0.90492	Uncharacterized protein
Cdaub_01403	42 kDa	3	4	8	0.0681	0.0969	0.207	0.29199	0.39465	0.77609	Arginase (EC 3.5.3.1)
Cdaub_03077	43 kDa	4	3	7	0.113	0.113	0.245	0.39315	0.27665	0.63086	Uncharacterized protein
Cdaub_01089	12 kDa	3	3	6	0.314	0.314	0.39	1.3471	1.313	3.4778	Uncharacterized protein
Cdaub_27140	41 kDa	2	7	4	0.0653	0.19	0.148	0.19316	0.80841	0.3414	Uncharacterized protein
Cdaub_09655	36 kDa	5	6	3	0.115	0.21	0.156	0.64611	0.7929	0.28778	Aldo-keto reductase, putative
Cdaub_03368	54 kDa	4	4	2	0.181	0.181	0.103	0	0.21805	0	Collagen alpha-2(I) chain
Cdaub_22228	31 kDa	5	5	4	#N/A	#N/A	#N/A	0.35565	0.34666	0.24964	Uncharacterized protein
Cdaub_01145	18 kDa	5	4	4	0.309	0.242	0.242	0	0	0.89832	Ubiquitin-conjugating enzyme E2 variant 1
Cdaub_14357	22 kDa	4	5	5	0.21	0.259	0.259	0.85694	1.1271	0.94307	Synaptosomal-associated protein 23
Cdaub_00241	17 kDa	3	5	4	0.26	0.336	0.336	0.80661	1.5958	0.96671	Calcium-binding protein
Cdaub_01058	25 kDa	5	4	5	0.228	0.179	0.228	0.99204	0.72293	0.80906	Uncharacterized protein
Cdaub_03561	50 kDa	4	4	5	0.0956	0.0956	0.147	0.33324	0.32481	0.35118	Tubulin alpha chain (Fragment)
Cdaub_00056	27 kDa	4	3	4	0.195	0.152	0.152	0.6861	0.47132	0.55956	Uncharacterized protein (Fragment)
Cdaub_02580	11 kDa	3	3	3	#N/A	#N/A	#N/A	1.5199	1.4815	1.2395	Uncharacterized protein
Cdaub_01587	25 kDa	5	3	4	0.332	0.186	0.282	1.0211	0.5206	0.62164	Ubiquitin carboxyl-terminal hydrolase (EC 3.4.19.12)
Cdaub_04036	51 kDa	3	4	6	0.0835	0.0814	0.116	0.23788	0.31932	0.42794	Serine hydroxymethyltransferase (EC 2.1.2.1)
Cdaub_20896	36 kDa	4	4	5	0.13	0.123	0.176	0.48594	0.47366	0.5191	NAD-dependent protein deacetylase (EC 3.5.1.-)
Cdaub_03019	9 kDa	2	2	2	#N/A	#N/A	#N/A	1.1177	3.2324	2.7046	Uncharacterized protein
Cdaub_00676	8 kDa	4	2	5	#N/A	#N/A	#N/A	0	0	1.7895	Glutathione peroxidase
Cdaub_01776	17 kDa	3	2	3	0.258	0.208	0.289	0.80661	0.47679	0.65783	Eukaryotic translation initiation factor 5A (eIF-5A)
Cdaub_01674	12 kDa	4	5	4	0.237	0.237	0.237	1.8937	2.6618	1.5444	Cystatin B, putative
Cdaub_20752	35 kDa	4	5	4	0.195	0.203	0.203	0.49657	0.63457	0.40498	Uncharacterized protein
Cdaub_02053	31 kDa	4	4	4	0.184	0.149	0.113	0.58122	0.56654	0.47402	Proteasome subunit beta type (EC 3.4.25.1)
Cdaub_09533	31 kDa	3	3	4	0.105	0.105	0.152	0	0.40754	0.48015	Uncharacterized protein
Cdaub_00282	25 kDa	3	3	3	0.331	0.249	0.249	0.95764	0.51789	0.43332	Putative adp-ribosylation factor, arf
Cdaub_01265	49 kDa	4	4	4	0.101	0.101	0.101	0.34424	0.33554	0.28075	Uncharacterized protein
Cdaub_26842	24 kDa	4	3	3	0.155	0.155	0.155	0.78392	0.53455	0.44726	Paramyosin
Cdaub_18064	17 kDa	3	5	5	0.242	0.242	0.242	0.81938	1.6254	1.36	Calmodulin-like protein 2 (CaM2)
Cdaub_08620	33 kDa	4	4	5	0.167	0.187	0.239	0.53985	0.59512	0.67954	Glyoxalase family protein
Cdaub_02604	24 kDa	3	3	3	0.272	0.0798	0.192	0.5426	0.52888	0.44252	Uncharacterized protein
Cdaub_04408	56 kDa	4	4	5	0.094	0.111	0.094	0.29287	0.28547	0.30748	ATP synthase subunit beta (EC 3.6.3.14)
Cdaub_03724	31 kDa	3	4	4	0.193	0.239	0.239	0.4164	0.5714	0.47809	Inositol-1-monophosphatase (EC 3.1.3.25)
Cdaub_26336	7 kDa	3	3	3	#N/A	#N/A	#N/A	2.5433	2.479	2.0742	Uncharacterized protein
Cdaub_21565	63 kDa	5	2	5	0.341	0.0725	0.341	0.33196	0.11972	0.27073	T-complex protein 1 subunit gamma
Cdaub_19680	28 kDa	4	3	5	0.154	0.0984	0.213	0.6534	0.45	0.7078	Proteasome endopeptidase complex (EC 3.4.25.1) (Fragment)
Cdaub_01626	21 kDa	4	3	6	0.254	0.254	0.262	0.95108	0.6408	1.3773	Tegument antigen
Cdaub_16599	22 kDa	4	3	6	0.284	0.232	0.437	0.89578	0.60589	1.2866	PDZ and LIM domain protein Zasp
Cdaub_00930	29 kDa	2	3	5	0.096	0.184	0.28	0.28062	0.43427	0.68045	Uncharacterized protein (Fragment)
Cdaub_03177	52 kDa	4	2	5	#N/A	#N/A	#N/A	0	0	0.33913	Uncharacterized protein
Cdaub_27384	58 kDa	3	3	6	0.0946	0.0946	0.279	0.20808	0.20282	0.36995	Coronin
Cdaub_00827	18 kDa	2	3	8	0.0833	0.192	0.436	0	0.76243	2.798	Ubiquitin--protein ligase
Cdaub_21391	40 kDa	3	5	3	0.156	0.183	0.156	0.307	0.54171	0.25038	Ribokinase (RK) (EC 2.7.1.15)
Cdaub_01512	8 kDa	3	4	3	#N/A	#N/A	#N/A	2.4334	3.9776	1.9846	Uncharacterized protein
Cdaub_04483	15 kDa	3	5	4	0.16	0.236	0.282	0.95312	1.3853	0.66615	Thioredoxin-glutathione reductase 1
Cdaub_21965	34 kDa	4	4	4	#N/A	#N/A	#N/A	0.51536	0.50233	0.4203	Uncharacterized protein
Cdaub_08089	33 kDa	4	4	4	0.166	0.148	0.166	0.53143	0.518	0.43341	Uncharacterized protein
Cdaub_01202	25 kDa	4	4	4	0.194	0.194	0.194	0.75802	0.73887	0.61821	GTP-binding nuclear protein
Cdaub_00263	18 kDa	2	3	2	0.126	0.176	0.126	0.47218	0.7567	0.38509	Uncharacterized protein
Cdaub_02246	11 kDa	4	4	4	0.29	0.29	0.29	2.1745	2.1195	1.7734	Uncharacterized protein
Cdaub_27417	71 kDa	4	3	3	0.0876	0.072	0.072	0.22851	0.16323	0.13658	Uncharacterized protein
Cdaub_02479	24 kDa	3	3	5	0.218	0.218	0.218	0.53973	0.52609	0.84268	Uncharacterized protein
Cdaub_09381	41 kDa	3	4	5	0.116	0.134	0.178	0.30516	0.41312	0.45031	Glycerol-3-phosphate dehydrogenase [NAD(+)] (EC 1.1.1.8)
Cdaub_00989	28 kDa	4	2	4	0.282	0.171	0.282	0.6503	0.28171	0.53036	SOUL heme-binding protein (Fragment)
Cdaub_06967	13 kDa	5	2	5	0.575	0.225	0.475	2.4159	0.64253	1.9703	Skp1 family, tetramerization domain protein
Cdaub_23124	32 kDa	4	2	5	0.193	0.0772	0.228	0.55298	0.24324	0.59409	Capping protein (Actin filament) muscle Z-line beta
Cdaub_14889	22 kDa	4	2	5	0.226	0.226	0.286	0.73783	0.71918	0.60174	Uncharacterized protein
Cdaub_16052	27 kDa	4	5	2	0.171	0.247	0.0916	0	0.66876	0	SJCHGC01481 protein
Cdaub_09489	47 kDa	2	6	3	0.0584	0.105	0.0818	0.16689	0.56188	0.21136	Aspartic protease
Cdaub_03172	46 kDa	2	4	3	0.192	0.192	0.224	0	0.25856	0.21634	Uncharacterized protein
Cdaub_03887	56 kDa	3	3	3	0.0928	0.0851	0.0928	0.21379	0.20838	0.17436	Mannose-6-phosphate isomerase (EC 5.3.1.8)
Cdaub_16150	13 kDa	4	3	3	0.42	0.353	0.353	1.7145	1.1021	0.92212	Cystatin domain protein
Cdaub_27500	40 kDa	4	3	3	0.125	0.0972	0.107	0.43468	0.17517	0.20157	Uncharacterized protein
Cdaub_20089	12 kDa	3	2	3	0.242	0.141	0.242	1.3471	0.75909	1.0986	Uncharacterized protein
Cdaub_02983	56 kDa	3	3	3	0.0624	0.0624	0.0624	0.21561	0.21016	0.17584	Putative Lysosomal Pro-X carboxypeptidase (EC 3.4.16.2)
Cdaub_00245	22 kDa	3	4	3	0.167	0.333	0.167	0.61786	0.86753	0.5039	EF hand
Cdaub_00330	17 kDa	3	4	3	0.153	0.153	0.153	0.81295	1.1652	0.663	Niemann-Pick C2 protein
Cdaub_06414	14 kDa	2	2	2	0.197	0.197	0.197	1.0408	1.5256	1.2765	Cystatin B, putative (Cysteine protease inhibitor)
Cdaub_20413	20 kDa	3	3	4	0.218	0.155	0.207	0.69285	0.67534	0.82057	Tegument antigen
Cdaub_00810	20 kDa	4	3	4	0.251	0.193	0.251	0.96429	0.6491	0.78643	Uncharacterized protein
Cdaub_04046	49 kDa	3	3	3	0.128	0.128	0.128	0.24837	0.24209	0.20256	N-acyl-L-amino-acid amidohydrolase (Fragment)
Cdaub_03882	44 kDa	3	3	3	0.166	0.0918	0.161	0.38425	0.27059	0.31337	ATP-dependent RNA helicase eIF4A (Fragment)
Cdaub_27354	52 kDa	4	3	4	0.0958	0.122	0.156	0.32291	0.22865	0.26335	Uncharacterized protein
Cdaub_01141	18 kDa	3	3	3	0.271	0.271	0.271	0.78816	0.76824	0.64279	Uncharacterized protein
Cdaub_14580	29 kDa	2	4	5	#N/A	#N/A	#N/A	0.28297	0.61917	0.68709	Proteasome subunit alpha type (EC 3.4.25.1)
Cdaub_01848	20 kDa	2	3	4	0.139	0.219	0.273	0.41712	0.66196	0.80315	Adenylyl cyclase-associated protein
Cdaub_09612	18 kDa	2	3	4	0.134	0.229	0.204	0.47548	0.76243	0.93511	Myosin alkali light chain 1 (SJCHGC01894 protein)
Cdaub_15673	67 kDa	4	2	4	0.0884	0.0563	0.0884	0.24159	0.11216	0.19703	Putative vacuolar protein sorting 26, vps26
Cdaub_27325	43 kDa	2	3	4	0.102	0.089	0.147	0.28949	0.28218	0.32727	Protein phosphatase 1B
Cdaub_04345	39 kDa	3	2	3	0.0836	0.0576	0.0836	0	0	0	Uncharacterized protein
Cdaub_02961	22 kDa	3	3	5	0.163	0.163	0.306	0.60689	0.59156	0.9621	Uncharacterized protein
Cdaub_27502	85 kDa	2	3	5	0.0352	0.0522	0.0821	0.090991	0.13562	0.19662	Propionyl-CoA carboxylase alpha chain
Cdaub_00476	51 kDa	2	2	4	0.111	0.0819	0.267	0.23844	0.23241	0.34591	Tubulin beta chain
Cdaub_00141	52 kDa	4	2	5	0.0873	0.052	0.121	0.31986	0.14638	0.33666	Uncharacterized protein
Cdaub_27446	62 kDa	2	2	5	0.0567	0.0439	0.101	0.19412	0.12285	0.27837	Cell division cycle and apoptosis regulator protein 1 (Fragment)
Cdaub_22905	38 kDa	3	2	5	0.148	0.0968	0.204	0.33102	0.20596	0.49165	Serine/threonine-protein phosphatase (EC 3.1.3.16)
Cdaub_00506	61 kDa	3	5	2	#N/A	#N/A	#N/A	0	0.33472	0.10337	Uncharacterized protein (Fragment)
Cdaub_08650	41 kDa	2	5	3	0.0476	0.176	0.0728	0	0.52461	0.24303	Uncharacterized protein
Cdaub_22123	33 kDa	4	3	2	0.133	0.113	0.0717	0.53351	0.37097	0.19697	Uncharacterized protein
Cdaub_08500	27 kDa	3	3	3	#N/A	#N/A	#N/A	0.48585	0.47357	0.39623	Glutaredoxin
Cdaub_26317	50 kDa	3	4	3	0.083	0.105	0.083	0.24537	0.32968	0.20011	Hematopoietic lineage cell-specific protein
Cdaub_00274	29 kDa	3	3	3	0.193	0.193	0.193	0.43977	0.42865	0.35865	Charged multivesicular body protein 1a
Cdaub_15919	29 kDa	2	4	4	#N/A	#N/A	#N/A	0.16648	0.25197	0.2911	DnaJ homolog subfamily A member 1
Cdaub_09080	50 kDa	2	4	4	0.173	0.252	0.402	0.15717	0.32723	0.27379	ATP-dependent RNA helicase UAP56/SUB2
Cdaub_20999	40 kDa	2	4	4	0.081	0.165	0.162	0.19885	0.421	0.35226	Uncharacterized protein
Cdaub_04308	32 kDa	3	3	4	0.0767	0.13	0.19	0.39385	0.3839	0.45098	3-oxoacyl-[acyl-carrier-protein] reductase
Cdaub_22028	41 kDa	3	3	4	#N/A	#N/A	#N/A	0.29799	0.29046	0.33724	Calponin
Cdaub_03416	52 kDa	3	3	4	0.24	0.116	0.24	0.23136	0.22552	0.25964	Uncharacterized protein
Cdaub_06250	12 kDa	3	3	4	0.288	0.171	0.288	1.2976	1.2648	1.6289	Uncharacterized protein
Cdaub_14278	20 kDa	3	2	4	0.16	0.114	0.297	0.66593	0.39922	0.78643	Uncharacterized protein
Cdaub_25678	48 kDa	3	3	4	0.0729	0.0729	0.0979	0.25397	0.24755	0.28583	Annexin
Cdaub_00020	14 kDa	4	2	3	0.434	0.27	0.361	1.6554	0.63039	0.89325	Uncharacterized protein
Cdaub_04526	58 kDa	3	2	5	0.0816	0.0816	0.143	0.20765	0.13119	0.29884	Sulfhydryl oxidase (EC 1.8.3.2) (Fragment)
Cdaub_03830	47 kDa	2	2	4	0.102	0.0854	0.178	0.1673	0.16308	0.29264	Thioredoxin (Fragment)
Cdaub_24189	43 kDa	4	3	2	0.129	0.0974	0.0605	0.3966	0.27899	0.14982	Uncharacterized protein
Cdaub_08627	47 kDa	2	4	3	0.0499	0.0974	0.0689	0.16566	0.34609	0.20976	Uncharacterized protein
Cdaub_23305	21 kDa	2	3	2	0.0769	0.149	0.0769	0.39071	0.6171	0.31864	Uncharacterized protein
Cdaub_01270	30 kDa	4	2	2	0.31	0.0693	0.113	0.60975	0.26581	0.2224	Uncharacterized protein
Cdaub_21461	18 kDa	3	3	3	#N/A	#N/A	#N/A	0	0	0	Prefoldin subunit 3
Cdaub_09348	39 kDa	2	3	3	0.0612	0.0878	0.0878	0.20489	0.31247	0.26145	RNA-binding protein FUS
Cdaub_04525	41 kDa	3	3	3	0.0727	0.0727	0.0727	0.29887	0.29132	0.24374	Ubiquilin 1,2, putative
Cdaub_27076	33 kDa	3	3	3	0.104	0.104	0.1	0.37918	0.36959	0.30924	Acidic leucine-rich nuclear phosphoprotein 32-related protein
Cdaub_26267	22 kDa	3	3	3	0.195	0.195	0.195	0.61051	0.59508	0.4979	Uncharacterized protein
Cdaub_10368	22 kDa	3	2	2	0.209	0.142	0.128	0.61051	0.36811	0.308	NAC domain protein
Cdaub_07559	8 kDa	2	2	2	#N/A	#N/A	#N/A	1.1738	1.1442	0.95732	Dynein light chain Tctex-type
Cdaub_01138	23 kDa	3	2	3	0.296	0.208	0.277	0.57619	0	0.46991	SGS domain protein
Cdaub_06461	25 kDa	3	2	3	0.177	0.126	0.177	0.52317	0.31842	0.42667	Peptidase, T1 family
Cdaub_04404	57 kDa	3	2	3	0.0573	0.0375	0.0632	0.21244	0.13413	0.17326	Kinesin light chain
Cdaub_00224	62 kDa	2	3	4	0.0552	0.073	0.0907	0.12533	0.18813	0.21552	ATP synthase subunit alpha
Cdaub_00315	16 kDa	2	3	4	#N/A	#N/A	#N/A	0.54818	0.8901	1.1062	Prefoldin subunit 2
Cdaub_09835	30 kDa	2	3	4	0.087	0.138	0.178	0.26521	0.40922	0.48223	Uncharacterized protein
Cdaub_01387	26 kDa	2	2	3	0.297	0.297	0.117	0.31164	0.30376	0.40589	Uncharacterized protein
Cdaub_01812	13 kDa	2	3	4	0.178	0.263	0.263	0.67211	1.1141	1.4151	Small ubiquitin-related modifier (SUMO)
Cdaub_09664	24 kDa	3	2	4	0.0893	0.0893	0.0938	0	0.32955	0.63213	Tetraspanin (Fragment)
Cdaub_16165	28 kDa	3	2	4	0.153	0.0702	0.153	0.45959	0.28171	0.53036	Uncharacterized protein
Cdaub_27464	46 kDa	3	2	4	#N/A	#N/A	#N/A	0.26666	0.16722	0.3006	Oxidoreductase, 2OG-Fe(II) oxygenase family protein
Cdaub_06628	23 kDa	3	2	4	0.164	0.145	0.164	0.57619	0.34869	0.6738	Uncharacterized protein
Cdaub_05043	30 kDa	2	4	2	0.134	0.143	0.114	0.26521	0.57634	0.21629	40S ribosomal protein SA
Cdaub_04226	34 kDa	2	4	2	#N/A	#N/A	#N/A	0.23811	0.51201	0.1942	Lysosome-associated membrane glycoprotein
Cdaub_00063	16 kDa	3	3	2	0.291	0.285	0.177	0.88215	0.85986	0.43314	Uncharacterized protein
Cdaub_12836	20 kDa	3	3	2	0.16	0.265	0.16	0.67913	0.66196	0.34018	Uncharacterized protein
Cdaub_09336	38 kDa	3	3	2	0.122	0.122	0.122	0.32467	0.31647	0.16915	Glucose-6-phosphate 1-dehydrogenase (EC 1.1.1.49)
Cdaub_20703	33 kDa	3	2	2	0.0933	0.0933	0.133	0.24152	0.23541	0.19697	S-methyl-5'-thioadenosine phosphorylase (EC 2.4.2.28)
Cdaub_09595	33 kDa	2	3	3	0.0833	0.0833	0.0833	0.24591	0.37805	0.31631	CD151 antigen
Cdaub_21038	43 kDa	2	3	3	0.0563	0.0804	0.0885	0.18521	0.28137	0.23542	Glycosyltransferase-like protein LARGE
Cdaub_20027	12 kDa	2	2	2	0.163	0.163	0.163	0.74505	0.72622	0.60763	Uncharacterized protein
Cdaub_00189	18 kDa	2	2	3	0.153	0.153	0.153	0.47548	0.46346	0.63792	Uncharacterized protein
Cdaub_27222	41 kDa	3	2	3	0.0943	0.0714	0.0943	0.30424	0.18991	0.24813	Kinase domain protein
Cdaub_13955	11 kDa	3	2	3	#N/A	#N/A	#N/A	1.5417	0.85564	1.2574	Hypothetical transcript
Cdaub_24489	26 kDa	2	2	3	0.124	0.124	0.179	0.32049	0.31239	0.41811	Calcium-binding EF-hand,domain-containing protein (SJCHGC06339 protein)
Cdaub_26567	42 kDa	3	2	3	0.0674	0.0674	0.137	0.29368	0.18355	0.23951	cGMP-dependent protein kinase (EC 2.7.11.12)
Cdaub_20030	12 kDa	2	2	3	0.1	0.1	0.28	0	0	1.0986	Uncharacterized protein
Cdaub_04199	31 kDa	2	2	3	0.0857	0.0857	0.179	0.25911	0.25256	0.33413	Lissencephaly-1-like protein
Cdaub_02733	11 kDa	2	2	2	0.255	0.255	0.382	0.8061	0.78573	0.65742	Uncharacterized protein
Cdaub_23501	37 kDa	2	2	3	#N/A	#N/A	#N/A	#N/A	#N/A	#N/A	Uncharacterized protein
Cdaub_20970	30 kDa	2	2	4	0.13	0.13	0.215	0.26944	0.26263	0.49072	MGC115040 protein
Cdaub_13417	20 kDa	2	2	4	0.147	0.224	0.224	0.42495	0.41421	0.82057	Legumain-1
Cdaub_27302	61 kDa	2	2	4	#N/A	#N/A	#N/A	0.12651	0.12331	0.21764	Putative histidine--tRNA ligase
Cdaub_21485	34 kDa	2	3	2	0.1	0.13	0.0733	0.23896	0.36686	0.19488	Uncharacterized protein (Fragment)
Cdaub_04099	49 kDa	2	2	2	0.0626	0.0626	0.0425	0.15902	0.155	0.12969	Uncharacterized protein
Cdaub_04357	45 kDa	2	3	2	0.0508	0.0711	0.0508	0.17512	0.26551	0.14282	PH domain protein
Cdaub_04113	25 kDa	2	3	2	#N/A	#N/A	#N/A	0.32668	0.50994	0.26642	Protein phosphatase inhibitor 2
Cdaub_21256	47 kDa	2	3	2	0.0243	0.0243	0.0243	0.16689	0.25262	0.13611	5-aminolevulinate synthase
Cdaub_03695	58 kDa	3	2	2	0.0912	0.0597	0.0597	0.20554	0.12989	0.10868	Glutamate dehydrogenase
Cdaub_09339	23 kDa	2	2	2	0.116	0.146	0.131	0	0	0	Glutathione S-transferase protein (Fragment)
Cdaub_20724	42 kDa	2	2	2	0.0769	0.0743	0.0769	0	0.18355	0	Uroporphyrinogen decarboxylase (EC 4.1.1.37)
Cdaub_07326	8 kDa	2	2	2	#N/A	#N/A	#N/A	1.1938	1.1636	0.9736	Uncharacterized protein
Cdaub_09216	35 kDa	2	2	3	0.0798	0.0691	0.0798	0	0	0	Uncharacterized protein
Cdaub_03526	36 kDa	2	2	3	0.19	0.324	0.324	0.22465	0.21898	0.28778	Hypotherical protein (EC 3.4.14.1)
Cdaub_21667	25 kDa	2	2	3	0.105	0.105	0.172	0.33475	0.32629	0.43787	Uncharacterized protein
Cdaub_01131	24 kDa	2	2	2	0.149	0.149	0.149	0.35033	0.34148	0.28571	Uncharacterized protein
Cdaub_05908	30 kDa	2	2	3	0.148	0.152	0.217	0.2727	0.26581	0.35257	Uncharacterized protein
Cdaub_22660	42 kDa	2	2	2	0.0613	0.0613	0.0613	0.18831	0.18355	0.15358	Uncharacterized protein
Cdaub_09329	46 kDa	2	2	3	0.0636	0.0636	0.103	0.17026	0.16596	0.21578	Uncharacterized protein
Cdaub_01334	33 kDa	2	2	3	0.0748	0.0748	0.129	0.24239	0.23626	0.31156	Uncharacterized protein
Cdaub_03174	28 kDa	2	2	3	0.11	0.11	0.146	0.28901	0.28171	0.37482	Phosphomannomutase (EC 5.4.2.8)
Cdaub_03711	35 kDa	2	2	3	0.0818	0.0597	0.123	0.22845	0.22268	0.29286	PDZ and LIM domain protein Zasp
Cdaub_01190	18 kDa	2	2	3	0.145	0.145	0.236	0.48566	0.47339	0.65274	Ribosomal protein L11, RNA binding domain protein
Cdaub_24836	39 kDa	2	2	2	0.0621	0.0621	0.0621	0	0.19672	0.1646	CRAL/TRIO domain protein
Cdaub_21121	38 kDa	2	2	2	0.0865	0.0865	0.0865	0.21196	0.2066	0.17287	NIF3-like protein 1
Cdaub_04472	57 kDa	2	2	2	0.0387	0.0426	0.0387	0.13567	0.13224	0.11065	Methionine aminopeptidase 2 (MAP 2) (MetAP 2) (EC 3.4.11.18) (Peptidase M)
Cdaub_10375	12 kDa	2	2	2	#N/A	#N/A	#N/A	#N/A	#N/A	#N/A	Thioredoxin
Cdaub_24531	47 kDa	2	2	2	0.069	0.069	0.069	0.1673	0.16308	0.13645	CDC37 cell division cycle 37 homolog (SJCHGC09289 protein)
Cdaub_05628	17 kDa	2	2	2	0.168	0.168	0.168	0.49992	0.48729	0.40772	Uncharacterized protein
Cdaub_01097	16 kDa	2	2	2	0.126	0.126	0.126	0.5311	0.51768	0.43314	Histone H2A
Cdaub_04213	40 kDa	2	2	2	0.0557	0.0864	0.0864	0.19885	0.19383	0.16218	Calcium/calmodulin-dependent protein kinase type II subunit delta
Cdaub_03761	35 kDa	2	2	2	0.0776	0.0776	0.0776	0.22845	0.22268	0.18632	PDZ/DHR/GLGF domain protein
Cdaub_08666	21 kDa	2	2	2	0.103	0.103	0.103	0.38847	0.37865	0.31682	Uncharacterized protein
Cdaub_17132	18 kDa	2	2	2	0.145	0.145	0.145	0.47882	0.46672	0.39051	Uncharacterized protein
Cdaub_26316	15 kDa	2	2	2	0.199	0.199	0.199	0.55713	0.54305	0.45437	Uncharacterized protein
Cdaub_06861	21 kDa	2	2	2	0.101	0.101	0.101	0.40711	0.39682	0.33202	Putative histone h1/h5
Cdaub_23878	21 kDa	2	2	2	0.123	0.123	0.123	0.40711	0.39682	0.33202	Uncharacterized protein
